# Supplementary material for: Hagfish genome elucidates vertebrate whole-genome duplication events and their evolutionary consequences
Source: Nat Ecol Evol. 2024 Jan 12;8(3):519–35. doi: 10.1038/s41559-023-02299-z (PMC10927551; doi:10.1038/s41559-023-02299-z)
Supplement: Supplementary file 4 — Supplementary Tables 1–62. [file 41559_2023_2299_MOESM4_ESM.xlsx]

## Sheet: Supplementary Table 1
Supplementary Table 1. Sources of genomic and annotation data used
Species	Common name	Analyses*	Assembly level	Source	Link and/or notes
Homo sapiens	Human	1, 2, 3, 6	Chromosome	Ensembl release 93
Mus musculus	House mouse	1, 2, 3, 6	Chromosome	Ensembl release 93
Canis familiaris	Domestic dog	1, 2, 3, 6	Chromosome	Ensembl release 93
Loxodonta africana	Savanna elephant	1, 2, 3, 6	Scaffold	Ensembl release 93
Dasypus novemcinctus	Nine-banded armadillo	1, 2, 3, 6	Scaffold	Ensembl release 93
Notamacropus eugenii	Tammar wallaby	1, 2, 3, 6	Scaffold	Ensembl release 93
Monodelphis domestica	Gray short-tailed opossum	1, 2, 3, 6	Chromosome	Ensembl release 93
Ornithorhynchus anatinus	Duck-billed platypus	1, 2, 3, 6	Chromosome	Ensembl release 93
Taeniopygia guttata	Zebra finch	1, 2, 3, 6	Chromosome	Ensembl release 93
Meleagris gallopavo	Domestic turkey	1, 2, 3, 6	Chromosome	Ensembl release 93
Gallus gallus	Chicken	1, 2, 3, 4, 6	Chromosome	Ensembl release 93	version Gallus_gallus-5.0
Pelodiscus sinensis	Chinese softshell turtle	1, 2, 3, 6	Scaffold	Ensembl release 93
Anolis carolinensis	Green anole	1, 2, 3, 6	Chromosome	Ensembl release 93
Nanorana parkeri	Tibetan Plateau frog	1, 2, 3, 6	Scaffold	Sun et al., 2015 (https://doi.org/10.1073/pnas.1501764112)	http://gigadb.org/dataset/100132
Xenopus tropicalis	Western clawed frog	1, 2, 3, 6	Scaffold	Ensembl release 93
Protopterus annectens	African lungfish	1, 2, 3	Transcriptome	Biscotti et al., 2016 (http://dx.doi.org/10.1038/srep21571).
Latimeria chalumnae	West Indian Ocean coelacanth	1, 2, 3, 6	Scaffold	Ensembl release 93
Oreochromis niloticus	Nile tilapia	1, 2, 3, 6	Scaffold	Ensembl release 93
Takifugu rubripes	Japanese puffer	1, 2, 3, 6	Scaffold	Ensembl release 93
Danio rerio	Zebrafish	1, 2, 3, 6	Chromosome	Ensembl release 93
Lepisosteus oculatus	Spotted gar	1, 2, 3, 4, 6	Chromosome	Ensembl release 93	version LepOcu1
Rhincodon typus	Whale shark	1, 2, 3, 6	Scaffold	Hara et al., 2018 (https://doi.org/10.1038/s41559-018-0673-5)	https://figshare.com/articles/whale_shark_peptide_sequences_predicted_on_Rtypus_kobe_v1_0/5848068
Chiloscyllium punctatum	Brownbanded bamboo shark	1, 2, 3, 6	Scaffold	Hara et al., 2018 (https://doi.org/10.1038/s41559-018-0673-5)	https://figshare.com/articles/brownbanded_bamboo_shark_peptide_sequences_predicted_on_Cpunctatum_v1_0/6125030
Scyliorhinus torazame	Cloudy catshark	1, 2, 3, 6	Scaffold	Hara et al., 2018 (https://doi.org/10.1038/s41559-018-0673-5)	https://figshare.com/articles/cloudy_catshark_peptide_sequences_predicted_on_Storazame_v1_0/6124802
Callorhinchus milii	Elephant shark	1, 2, 3, 4, 6	Scaffold	Ensembl release 93 or NCBI GCF_000165045.1	version Callorhinchus_milii-6.3.1
Petromyzon marinus	Sea lamprey	1, 2, 3, 4, 6	Scaffold	PMZ_v3.1; NCBI GCA_002833325.1; Smith et al., 2018 (https://doi.org/10.1038/s41588-017-0036-1)	https://genomes.stowers.org/files/pub/lamprey/Pmar/transcriptomes/PMZ_v3.1/PMZ_v3.1_genes.gff3
		4	Chromosome	Timoshevskaya et al., 2023 (https://doi.org/10.1016/j.celrep.2023.112263)	https://doi.org/10.1016/j.celrep.2023.112263
Lenthentheron camtschaticum	Arctic lamprey	1, 2, 3, 6		Kadota et al., 2017 (https://doi.org/10.1038/s41598-017-04506-x)	http://www2.clst.riken.jp/phylo/GRAS-LJ.gff3.gz
Lampetra planeri	Brook lamprey	1, 2, 3, 6	Transcriptome	Transcriptomic data from BioProject PRJNA371458 with permission	Transcriptome
				Zhang et al., 2017 (https://doi.org/10.1073/pnas.1704457114)
				Holland et al., 2018 (https://doi.org/10.1073/pnas.1720871115)
Eptatretus burgeri	Inshore hagfish	1, 2, 3, 4, 5, 6	Scaffold	This study
Ciona intestinalis	Sea squirt	1, 2, 3, 5	Chromosome	Ensembl release 93
Oikopleura dioica	(Larvacean tunicate)	1, 6		version 1.0; Danks et al., 2012 (https://doi.org/10.1093/nar/gks1159)	OikoBase, http://oikoarrays.biology.uiowa.edu/Oiko/Downloads.html
Branchiostoma floridae	Florida lancelet	1, 3, 4, 6	Chromosome	NCBI, GCF_000003815.1 and GCF_000003815.2 (assembly Bfl_VNyyK); Simakov et al., 2020 (https://doi.org/10.1038/s41559-020-1156-z)
Branchiostoma belcheri	Belcher's lancelet	1, 2, 3, 4, 6	Scaffold	NCBI, GCF_001625305.1 (assembly Haploidv18h27); Huang et al., 2014 (https://doi.org/10.1038/ncomms6896)
Branchiostoma lanceolatum	European or common lancelet	1, 3, 6		Marlétaz et al., 2018 (https://doi.org/10.1038/s41586-018-0734-6)	http://amphiencode.github.io/Data/
Ptychodera _x001F_flava	(Acorn worm)	1, 6		ver 1.0; Simakov et al., 2015 (https://doi.org/10.1038/nature16150)	https://marinegenomics.oist.jp/acornworm/download/pfl_public_ver1.0.prot
Saccoglossus kowalevskii	(Acorn worm)	1, 3, 6		ver 3.0; Simakov et al., 2015 (https://doi.org/10.1038/nature16150)	https://genome.jgi.doe.gov/portal/pages/dynamicOrganismDownload.jsf?organism=Skowalevskii#
Apostichopus japonicus	Japanese sea cucumber	1, 4, 6	Scaffold	NCBI, GCA_002754855.1 (assembly ASM275485v1); Zhang et al., 2017 (https://doi.org/10.1371/journal.pbio.2003790)
Acanthaster planci	Crown-of-thorns starfish	1, 6		Okinawan COTS: Assembly v1.0; Hall et al., 2017 (https://doi.org/10.1038/nature22033)	https://marinegenomics.oist.jp/cots/download/oki-cotsv1.0.EVM2.prot.gz
Strongylocentrotus purpuratus	Purple sea urchin	1, 2, 6	Scaffold	(1) Ensemble Metazoa 40 (assembly Spur_3.1) and (2) NCBI, GCF_000002235.4 (assembly Spur_4.2)
Strigamia maritima	European centipede	1, 3	Scaffold	Ensembl Metazoa v40
Tribolium castaneum	Red flour beettle	3	Chromosome	NCBI, GCF_000002335.3 (assembly Tcas5.2, NCBI Annotation Release 103) Shelton et al., 2015 (http://doi.org/10.1186/s12864-015-1911-8)
Capitella teleta	(Polychaete worm)	1, 3	Scaffold	Ensembl Metazoa v40
Lingula anatina	Common oriental lamp shell	1	Scaffold	Ensembl Metazoa v40
Crassostrea gigas	Pacific oyster	1	Chromosome	Ensembl Metazoa v40
Lottia gigantea	Giant owl limpet	1, 3	Scaffold	Ensembl Metazoa v40
Hofstenia miamia	Three-banded panther worm	5	Scaffold	Ensembl Metazoa v40
Exaiptasia diaphana	Pale anemone	1, 3	Scaffold	version 1.1; Baumgarten et al., 2015 (https://doi.org/10.1073/pnas.1513318112)	http://aiptasia.reefgenomics.org/download/GCA_001417965.1_Aiptasia_genome_1.1_protein.faa.gz
Mnemiopsis leidyi	Warty comb jelly	5	Scaffold	Ensembl Metazoa v40
Nematostella vectensis	Starlet sea anomone	3, 5	Scaffold	(5) Ensembl Metazoa 40 and (3) Schwaiger et al., 2014 (https://doi.org/10.1101/gr.162529.113)	https://figshare.com/articles/dataset/Nematostella_vectensis_transcriptome_and_gene_models_v2_0/807696
Trichoplax adhaerens	(Placozoan)	5	Scaffold	Ensembl Metazoa v40
Amphimedon queenslandica	(Demosponge)	3	Scaffold	NCBI (GCF_000090795.1, assembly v1.0, NCBI annotation release 102) Srivastava et al., 2010 (https://doi.org/10.1038/nature09201)
* 1, Gene gains and losses (PAPS); 2, Species tree reconstruction; 3, Duplication frequency; 4, Macrosynteny; 5, WGD dating; 6, visual genes analysis

## Sheet: Supplementary Table 2
Supplementary Table 2. Sequencing libraries and basic statistics of clean sequencing data, after filtering, and processing steps they were used for.
1. Library preparation		2. Sequencing					3. Processing steps
Library ID	Insert size	Sequencing platform	Clean reads	Reads length (bp)	Total bases number	Sequence coverage (X)	FLASH	Reads filtering	Error-correction	Abyss	SoapDenovo2	GapCloser
MM1	174 bp	Illumina HiSeq 2500	348877676	96	33492256896	10.7347
MM2	234 bp	Illumina HiSeq 2500	442032202	96	42435091392	13.601
MM3	242 bp	Illumina HiSeq 2500	835075924	96	80167288704	25.6946
MM4	279 bp	Illumina HiSeq 2500	1094812508	96	105102000768	33.6865
MM5	612 bp	Illumina HiSeq 2500	1284044736	96	123268294656	39.5091
MM6	5 kb	Illumina HiSeq 2500	482816054	125	60352006750	19.3436
MM7	6 kb	Illumina HiSeq 2500	462582236	125	57822779500	18.5329
MM8	8.5 kb	Illumina HiSeq 2500	409715870	125	51214483750	16.4149
MM9	12.5 kb	Illumina HiSeq 2500	397965002	125	49745625250	15.9441
MM10	17.5 kb	Illumina HiSeq 2500	407308570	125	50913571250	16.3185
PE250	300 bp	Illumina MiSeq	257378555	385.03*	99104849030	31.7644
Total	-		348877676	-	753618247946	241.544
* Both paired reads of the PE250 library were merged into a single read, resulting in this average read length
					`

## Sheet: Supplementary Table 3
Supplementary Table 3. Statistics of reads before and after error correction of data from short-insert libraries
Library ID	Insert Size (bp)	Raw Reads	Result Reads	Result Bases	Average Read Length (bp)	Trimmed Reads	Deleted Reads	Coverage (X)
MM1	174	348877676	337885277	31005183302	91.7625	51768419	10992399	9.93756
MM2	234	442032202	429991809	38863249730	90.3814	54603473	12040393	12.4562
MM3	242	835075924	821560837	76643640261	93.2903	84548919	13515090	24.5653
MM4	279	1094812508	1064705798	98843452459	92.8364	81035106	30106710	31.6806
MM5	612	1284044736	1277335813	120709712971	94.5012	69878991	6708923	38.689
Total	-	4004843046	3931479534	366065238723	92.5543	341834908	73363515	117.329

## Sheet: Supplementary Table 4
Supplementary Table 4. Stats of data used for genome size estimation based on 17-mer distribution
K-mer	# mers	Peak depth	Estimated genome size (bp)	# bases used	# reads used	Coverage (X)
17	299538163482	96	3120189202	361474141738	3870998641	115.85

## Sheet: Supplementary Table 5
Supplementary Table 5. Dovetail Genomics's HiRise performance and library stats
Number of breaks made to input assembly by HiRise	6744
Number of joins made by HiRise	22110
Number of gaps closed after HiRise	11
Library 1 stats	154M read pairs; 2x151 bp
Library 2 stats	131M read pairs; 2x151 bp
Library 3 stats	176M read pairs; 2x151 bp

## Sheet: Supplementary Table 6
Supplementary Table 6. Basic statistics of different genome assembly versions
Assembly	Primary assembly	Assembly v3.2 (Dovetail)	Assembly v4.0 (Hi-C)
# Scaffolds	26212	10846	9295
# Scaffolds >=1000 bp	21115	5465	3943
Total length of assembly	2593377304	2608383542	2617620077
Largest scaffold	2300377	15293217	220198583
N50	439291	2692996	147070645
N90	104604	708347	94474553
L50	1769	306	8
L90	6210	994	16
# N's per 100 kbp	24942.2	44971.6	45169.4
Note: All statistics are based on contigs of size >= 500 bp, unless otherwise noted.
N50 - The scaffold length such that the sum of the lengths of all scaffolds of this size or larger is equal to 50% of the total assembly length.
N90 - The scaffold length such that the sum of the lengths of all scaffolds of this size or larger is equal to 90% of the total assembly length.
L50 - The smallest number of scaffolds that make up 50% of the total assembly length.
L90 - The smallest number of scaffolds that make up 90% of the total assembly length.

## Sheet: Supplementary Table 7
Supplementary Table 7. Misassembled scaffolds in the hagfish Dovetail assembly (v3.2). 280 misassembled scaffolds involving 364 misjoining boundaries are listed here. Such errors were corrected by spliting these scaffolds based on boundaries with IDs modified as "_1", "_2", etc.
Scaffold GenBank Accession #	Range start	Range end	New scaffold name
FYBX02000108.1	0	767000	FYBX02000108.1_1
FYBX02000108.1	767000	2357752	FYBX02000108.1_2
FYBX02000109.1	0	337000	FYBX02000109.1_1
FYBX02000109.1	337000	757209	FYBX02000109.1_2
FYBX02000126.1	0	343000	FYBX02000126.1_1
FYBX02000126.1	343000	3684260	FYBX02000126.1_2
FYBX02000134.1	0	245000	FYBX02000134.1_1
FYBX02000134.1	245000	1685848	FYBX02000134.1_2
FYBX02000151.1	0	970000	FYBX02000151.1_1
FYBX02000151.1	970000	1463097	FYBX02000151.1_2
FYBX02000166.1	0	785000	FYBX02000166.1_1
FYBX02000166.1	785000	910000	FYBX02000166.1_2
FYBX02000166.1	910000	3001367	FYBX02000166.1_3
FYBX02005225.1	0	1336500	FYBX02005225.1_1
FYBX02005225.1	1336500	4036025	FYBX02005225.1_2
FYBX02005973.1	0	1918500	FYBX02005973.1_1
FYBX02005973.1	1918500	2278654	FYBX02005973.1_2
FYBX02006035.1	0	607500	FYBX02006035.1_1
FYBX02006035.1	607500	2580270	FYBX02006035.1_2
FYBX02006081.1	0	1074000	FYBX02006081.1_1
FYBX02006081.1	1074000	1393912	FYBX02006081.1_2
FYBX02006969.1	0	4817000	FYBX02006969.1_1
FYBX02006969.1	4817000	5510313	FYBX02006969.1_2
FYBX02007077.1	0	1414000	FYBX02007077.1_1
FYBX02007077.1	1414000	1522000	FYBX02007077.1_2
FYBX02007077.1	1522000	1842121	FYBX02007077.1_3
FYBX02007123.1	0	2204000	FYBX02007123.1_1
FYBX02007123.1	2204000	4325150	FYBX02007123.1_2
FYBX02007498.1	0	1960000	FYBX02007498.1_1
FYBX02007498.1	1960000	2795000	FYBX02007498.1_2
FYBX02007498.1	2795000	3380599	FYBX02007498.1_3
FYBX02007516.1	0	692000	FYBX02007516.1_1
FYBX02007516.1	692000	723377	FYBX02007516.1_2
FYBX02007601.1	0	1839000	FYBX02007601.1_1
FYBX02007601.1	1839000	2380818	FYBX02007601.1_2
FYBX02007682.1	0	227500	FYBX02007682.1_1
FYBX02007682.1	227500	1985238	FYBX02007682.1_2
FYBX02007699.1	0	2126000	FYBX02007699.1_1
FYBX02007699.1	2126000	3894411	FYBX02007699.1_2
FYBX02007741.1	0	713000	FYBX02007741.1_1
FYBX02007741.1	713000	1936851	FYBX02007741.1_2
FYBX02008033.1	0	1066500	FYBX02008033.1_1
FYBX02008033.1	1066500	2178291	FYBX02008033.1_2
FYBX02008309.1	0	1214000	FYBX02008309.1_1
FYBX02008309.1	1214000	5553721	FYBX02008309.1_2
FYBX02008311.1	0	1877000	FYBX02008311.1_1
FYBX02008311.1	1877000	2953835	FYBX02008311.1_2
FYBX02008358.1	0	2003000	FYBX02008358.1_1
FYBX02008358.1	2003000	2282141	FYBX02008358.1_2
FYBX02008409.1	0	4838000	FYBX02008409.1_1
FYBX02008409.1	4838000	5546988	FYBX02008409.1_2
FYBX02008617.1	0	1788000	FYBX02008617.1_1
FYBX02008617.1	1788000	2051546	FYBX02008617.1_2
FYBX02008949.1	0	3869500	FYBX02008949.1_1
FYBX02008949.1	3869500	5213716	FYBX02008949.1_2
FYBX02008978.1	0	1786500	FYBX02008978.1_1
FYBX02008978.1	1786500	3012177	FYBX02008978.1_2
FYBX02009160.1	0	2155500	FYBX02009160.1_1
FYBX02009160.1	2155500	2307000	FYBX02009160.1_2
FYBX02009160.1	2307000	4710000	FYBX02009160.1_3
FYBX02009160.1	4710000	5398495	FYBX02009160.1_4
FYBX02009226.1	0	1462500	FYBX02009226.1_1
FYBX02009226.1	1462500	2416000	FYBX02009226.1_2
FYBX02009226.1	2416000	2857834	FYBX02009226.1_3
FYBX02009311.1	0	1595000	FYBX02009311.1_1
FYBX02009311.1	1595000	1682000	FYBX02009311.1_2
FYBX02009311.1	1682000	2483316	FYBX02009311.1_3
FYBX02009389.1	0	673000	FYBX02009389.1_1
FYBX02009389.1	673000	1747000	FYBX02009389.1_2
FYBX02009389.1	1747000	2441386	FYBX02009389.1_3
FYBX02009393.1	0	815000	FYBX02009393.1_1
FYBX02009393.1	815000	1023231	FYBX02009393.1_2
FYBX02009422.1	0	2200500	FYBX02009422.1_1
FYBX02009422.1	2200500	2862000	FYBX02009422.1_2
FYBX02009422.1	2862000	4467778	FYBX02009422.1_3
FYBX02009429.1	0	8000000	FYBX02009429.1_1
FYBX02009429.1	8000000	8219373	FYBX02009429.1_2
FYBX02009436.1	0	217000	FYBX02009436.1_1
FYBX02009436.1	217000	2059858	FYBX02009436.1_2
FYBX02009459.1	0	2220000	FYBX02009459.1_1
FYBX02009459.1	2220000	4552000	FYBX02009459.1_2
FYBX02009459.1	4552000	6090000	FYBX02009459.1_3
FYBX02009459.1	6090000	6394893	FYBX02009459.1_4
FYBX02009465.1	0	1237000	FYBX02009465.1_1
FYBX02009465.1	1237000	1317000	FYBX02009465.1_2
FYBX02009465.1	1317000	1814678	FYBX02009465.1_3
FYBX02009468.1	0	1527000	FYBX02009468.1_1
FYBX02009468.1	1527000	1810325	FYBX02009468.1_2
FYBX02009471.1	0	845500	FYBX02009471.1_1
FYBX02009471.1	845500	2804626	FYBX02009471.1_2
FYBX02009474.1	0	1672500	FYBX02009474.1_1
FYBX02009474.1	1672500	3459065	FYBX02009474.1_2
FYBX02009491.1	0	2013000	FYBX02009491.1_1
FYBX02009491.1	2013000	3643320	FYBX02009491.1_2
FYBX02009504.1	0	1400000	FYBX02009504.1_1
FYBX02009504.1	1400000	1607500	FYBX02009504.1_2
FYBX02009504.1	1607500	2175000	FYBX02009504.1_3
FYBX02009504.1	2175000	3118241	FYBX02009504.1_4
FYBX02009517.1	0	173500	FYBX02009517.1_1
FYBX02009517.1	173500	400185	FYBX02009517.1_2
FYBX02009537.1	0	2862000	FYBX02009537.1_1
FYBX02009537.1	2862000	3006000	FYBX02009537.1_2
FYBX02009537.1	3006000	5594214	FYBX02009537.1_3
FYBX02009539.1	0	2483000	FYBX02009539.1_1
FYBX02009539.1	2483000	4021926	FYBX02009539.1_2
FYBX02009540.1	0	4045500	FYBX02009540.1_1
FYBX02009540.1	4045500	4922716	FYBX02009540.1_2
FYBX02009556.1	0	1851500	FYBX02009556.1_1
FYBX02009556.1	1851500	6246770	FYBX02009556.1_2
FYBX02009558.1	0	1892000	FYBX02009558.1_1
FYBX02009558.1	1892000	4599964	FYBX02009558.1_2
FYBX02009559.1	0	774000	FYBX02009559.1_1
FYBX02009559.1	774000	3679177	FYBX02009559.1_2
FYBX02009565.1	0	2538000	FYBX02009565.1_1
FYBX02009565.1	2538000	4510463	FYBX02009565.1_2
FYBX02009581.1	0	703500	FYBX02009581.1_1
FYBX02009581.1	703500	1133000	FYBX02009581.1_2
FYBX02009581.1	1133000	6355155	FYBX02009581.1_3
FYBX02009586.1	0	539000	FYBX02009586.1_1
FYBX02009586.1	539000	4157835	FYBX02009586.1_2
FYBX02009588.1	0	1571500	FYBX02009588.1_1
FYBX02009588.1	1571500	2137530	FYBX02009588.1_2
FYBX02009601.1	0	698000	FYBX02009601.1_1
FYBX02009601.1	698000	4486294	FYBX02009601.1_2
FYBX02009602.1	0	767000	FYBX02009602.1_1
FYBX02009602.1	767000	3376719	FYBX02009602.1_2
FYBX02009607.1	0	985000	FYBX02009607.1_1
FYBX02009607.1	985000	1026050	FYBX02009607.1_2
FYBX02009611.1	0	1262000	FYBX02009611.1_1
FYBX02009611.1	1262000	2105172	FYBX02009611.1_2
FYBX02009612.1	0	4258000	FYBX02009612.1_1
FYBX02009612.1	4258000	4629822	FYBX02009612.1_2
FYBX02009614.1	0	654000	FYBX02009614.1_1
FYBX02009614.1	654000	2654808	FYBX02009614.1_2
FYBX02009615.1	0	2225000	FYBX02009615.1_1
FYBX02009615.1	2225000	3368000	FYBX02009615.1_2
FYBX02009615.1	3368000	4301850	FYBX02009615.1_3
FYBX02009620.1	0	657500	FYBX02009620.1_1
FYBX02009620.1	657500	2166856	FYBX02009620.1_2
FYBX02009624.1	0	413000	FYBX02009624.1_1
FYBX02009624.1	413000	1841759	FYBX02009624.1_2
FYBX02009630.1	0	654500	FYBX02009630.1_1
FYBX02009630.1	654500	1777037	FYBX02009630.1_2
FYBX02009634.1	0	375000	FYBX02009634.1_1
FYBX02009634.1	375000	614500	FYBX02009634.1_2
FYBX02009634.1	614500	2912093	FYBX02009634.1_3
FYBX02009646.1	0	2326000	FYBX02009646.1_1
FYBX02009646.1	2326000	3529881	FYBX02009646.1_2
FYBX02009649.1	0	1170000	FYBX02009649.1_1
FYBX02009649.1	1170000	3385258	FYBX02009649.1_2
FYBX02009650.1	0	1799500	FYBX02009650.1_1
FYBX02009650.1	1799500	3442249	FYBX02009650.1_2
FYBX02009660.1	0	397000	FYBX02009660.1_1
FYBX02009660.1	397000	1067649	FYBX02009660.1_2
FYBX02009663.1	0	1813000	FYBX02009663.1_1
FYBX02009663.1	1813000	2089410	FYBX02009663.1_2
FYBX02009664.1	0	1160000	FYBX02009664.1_1
FYBX02009664.1	1160000	2506072	FYBX02009664.1_2
FYBX02009688.1	0	2092000	FYBX02009688.1_1
FYBX02009688.1	2092000	3156493	FYBX02009688.1_2
FYBX02009689.1	0	1131500	FYBX02009689.1_1
FYBX02009689.1	1131500	2169612	FYBX02009689.1_2
FYBX02009698.1	0	5015000	FYBX02009698.1_1
FYBX02009698.1	5015000	7038326	FYBX02009698.1_2
FYBX02009703.1	0	2596000	FYBX02009703.1_1
FYBX02009703.1	2596000	4354517	FYBX02009703.1_2
FYBX02009712.1	0	599000	FYBX02009712.1_1
FYBX02009712.1	599000	920937	FYBX02009712.1_2
FYBX02009713.1	0	50000	FYBX02009713.1_1
FYBX02009713.1	50000	102000	FYBX02009713.1_2
FYBX02009713.1	102000	500648	FYBX02009713.1_3
FYBX02009714.1	0	625000	FYBX02009714.1_1
FYBX02009714.1	625000	1283487	FYBX02009714.1_2
FYBX02009723.1	0	2578000	FYBX02009723.1_1
FYBX02009723.1	2578000	7632676	FYBX02009723.1_2
FYBX02009726.1	0	1111000	FYBX02009726.1_1
FYBX02009726.1	1111000	1808063	FYBX02009726.1_2
FYBX02009730.1	0	879000	FYBX02009730.1_1
FYBX02009730.1	879000	1951957	FYBX02009730.1_2
FYBX02009731.1	0	427000	FYBX02009731.1_1
FYBX02009731.1	427000	3527016	FYBX02009731.1_2
FYBX02009732.1	0	923000	FYBX02009732.1_1
FYBX02009732.1	923000	3028829	FYBX02009732.1_2
FYBX02009743.1	0	356500	FYBX02009743.1_1
FYBX02009743.1	356500	861108	FYBX02009743.1_2
FYBX02009755.1	0	2268500	FYBX02009755.1_1
FYBX02009755.1	2268500	3354000	FYBX02009755.1_2
FYBX02009755.1	3354000	4187805	FYBX02009755.1_3
FYBX02009760.1	0	1227000	FYBX02009760.1_1
FYBX02009760.1	1227000	2975755	FYBX02009760.1_2
FYBX02009781.1	0	380000	FYBX02009781.1_1
FYBX02009781.1	380000	491120	FYBX02009781.1_2
FYBX02009807.1	0	761500	FYBX02009807.1_1
FYBX02009807.1	761500	3235045	FYBX02009807.1_2
FYBX02009815.1	0	285000	FYBX02009815.1_1
FYBX02009815.1	285000	4138379	FYBX02009815.1_2
FYBX02009821.1	0	254000	FYBX02009821.1_1
FYBX02009821.1	254000	400000	FYBX02009821.1_2
FYBX02009821.1	400000	514310	FYBX02009821.1_3
FYBX02009822.1	0	747000	FYBX02009822.1_1
FYBX02009822.1	747000	1286127	FYBX02009822.1_2
FYBX02009826.1	0	592000	FYBX02009826.1_1
FYBX02009826.1	592000	2089715	FYBX02009826.1_2
FYBX02009833.1	0	194500	FYBX02009833.1_1
FYBX02009833.1	194500	830935	FYBX02009833.1_2
FYBX02009834.1	0	545500	FYBX02009834.1_1
FYBX02009834.1	545500	756509	FYBX02009834.1_2
FYBX02009842.1	0	630000	FYBX02009842.1_1
FYBX02009842.1	630000	3920567	FYBX02009842.1_2
FYBX02009844.1	0	1273000	FYBX02009844.1_1
FYBX02009844.1	1273000	3085325	FYBX02009844.1_2
FYBX02009846.1	0	1585000	FYBX02009846.1_1
FYBX02009846.1	1585000	1760645	FYBX02009846.1_2
FYBX02009851.1	0	864000	FYBX02009851.1_1
FYBX02009851.1	864000	2995231	FYBX02009851.1_2
FYBX02009855.1	0	345000	FYBX02009855.1_1
FYBX02009855.1	345000	4798755	FYBX02009855.1_2
FYBX02009862.1	0	1311000	FYBX02009862.1_1
FYBX02009862.1	1311000	2653941	FYBX02009862.1_2
FYBX02009864.1	0	236500	FYBX02009864.1_1
FYBX02009864.1	236500	1517976	FYBX02009864.1_2
FYBX02009865.1	0	1278000	FYBX02009865.1_1
FYBX02009865.1	1278000	1682000	FYBX02009865.1_2
FYBX02009865.1	1682000	3262545	FYBX02009865.1_3
FYBX02009868.1	0	1652000	FYBX02009868.1_1
FYBX02009868.1	1652000	2141542	FYBX02009868.1_2
FYBX02009879.1	0	325000	FYBX02009879.1_1
FYBX02009879.1	325000	1660000	FYBX02009879.1_2
FYBX02009879.1	1660000	1929714	FYBX02009879.1_3
FYBX02009882.1	0	1045000	FYBX02009882.1_1
FYBX02009882.1	1045000	2130250	FYBX02009882.1_2
FYBX02009883.1	0	3260000	FYBX02009883.1_1
FYBX02009883.1	3260000	7589063	FYBX02009883.1_2
FYBX02009888.1	0	765500	FYBX02009888.1_1
FYBX02009888.1	765500	2728586	FYBX02009888.1_2
FYBX02009896.1	0	709500	FYBX02009896.1_1
FYBX02009896.1	709500	1785000	FYBX02009896.1_2
FYBX02009896.1	1785000	2175829	FYBX02009896.1_3
FYBX02009898.1	0	918000	FYBX02009898.1_1
FYBX02009898.1	918000	3200872	FYBX02009898.1_2
FYBX02009905.1	0	111000	FYBX02009905.1_1
FYBX02009905.1	111000	285000	FYBX02009905.1_2
FYBX02009905.1	285000	510430	FYBX02009905.1_3
FYBX02009908.1	0	7942000	FYBX02009908.1_1
FYBX02009908.1	7942000	15293217	FYBX02009908.1_2
FYBX02009913.1	0	885000	FYBX02009913.1_1
FYBX02009913.1	885000	1336058	FYBX02009913.1_2
FYBX02009914.1	0	410000	FYBX02009914.1_1
FYBX02009914.1	410000	1137939	FYBX02009914.1_2
FYBX02009918.1	0	2601500	FYBX02009918.1_1
FYBX02009918.1	2601500	4423058	FYBX02009918.1_2
FYBX02009925.1	0	1231000	FYBX02009925.1_1
FYBX02009925.1	1231000	2498859	FYBX02009925.1_2
FYBX02009929.1	0	833500	FYBX02009929.1_1
FYBX02009929.1	833500	3827000	FYBX02009929.1_2
FYBX02009929.1	3827000	3960000	FYBX02009929.1_3
FYBX02009929.1	3960000	4101000	FYBX02009929.1_4
FYBX02009929.1	4101000	4270034	FYBX02009929.1_5
FYBX02009931.1	0	230000	FYBX02009931.1_1
FYBX02009931.1	230000	310000	FYBX02009931.1_2
FYBX02009931.1	310000	744122	FYBX02009931.1_3
FYBX02009947.1	0	632500	FYBX02009947.1_1
FYBX02009947.1	632500	1650000	FYBX02009947.1_2
FYBX02009947.1	1650000	1867268	FYBX02009947.1_3
FYBX02009949.1	0	401000	FYBX02009949.1_1
FYBX02009949.1	401000	584891	FYBX02009949.1_2
FYBX02009950.1	0	2134000	FYBX02009950.1_1
FYBX02009950.1	2134000	3106143	FYBX02009950.1_2
FYBX02009954.1	0	348000	FYBX02009954.1_1
FYBX02009954.1	348000	631433	FYBX02009954.1_2
FYBX02009955.1	0	1126000	FYBX02009955.1_1
FYBX02009955.1	1126000	1829956	FYBX02009955.1_2
FYBX02009956.1	0	1894000	FYBX02009956.1_1
FYBX02009956.1	1894000	5933154	FYBX02009956.1_2
FYBX02009965.1	0	3726000	FYBX02009965.1_1
FYBX02009965.1	3726000	6247002	FYBX02009965.1_2
FYBX02009971.1	0	305000	FYBX02009971.1_1
FYBX02009971.1	305000	2814096	FYBX02009971.1_2
FYBX02009983.1	0	832000	FYBX02009983.1_1
FYBX02009983.1	832000	3582570	FYBX02009983.1_2
FYBX02009984.1	0	300000	FYBX02009984.1_1
FYBX02009984.1	300000	596410	FYBX02009984.1_2
FYBX02009993.1	0	571500	FYBX02009993.1_1
FYBX02009993.1	571500	2509818	FYBX02009993.1_2
FYBX02009995.1	0	914500	FYBX02009995.1_1
FYBX02009995.1	914500	2945500	FYBX02009995.1_2
FYBX02009995.1	2945500	3210980	FYBX02009995.1_3
FYBX02009998.1	0	825000	FYBX02009998.1_1
FYBX02009998.1	825000	2218686	FYBX02009998.1_2
FYBX02009999.1	0	367000	FYBX02009999.1_1
FYBX02009999.1	367000	1441502	FYBX02009999.1_2
FYBX02010007.1	0	725000	FYBX02010007.1_1
FYBX02010007.1	725000	1237806	FYBX02010007.1_2
FYBX02010009.1	0	1025000	FYBX02010009.1_1
FYBX02010009.1	1025000	3761493	FYBX02010009.1_2
FYBX02010010.1	0	3253000	FYBX02010010.1_1
FYBX02010010.1	3253000	3581590	FYBX02010010.1_2
FYBX02010014.1	0	374000	FYBX02010014.1_1
FYBX02010014.1	374000	1689000	FYBX02010014.1_2
FYBX02010014.1	1689000	4555700	FYBX02010014.1_3
FYBX02010020.1	0	3649000	FYBX02010020.1_1
FYBX02010020.1	3649000	6016568	FYBX02010020.1_2
FYBX02010024.1	0	1798000	FYBX02010024.1_1
FYBX02010024.1	1798000	2317485	FYBX02010024.1_2
FYBX02010027.1	0	192000	FYBX02010027.1_1
FYBX02010027.1	192000	5473621	FYBX02010027.1_2
FYBX02010028.1	0	1755000	FYBX02010028.1_1
FYBX02010028.1	1755000	3315869	FYBX02010028.1_2
FYBX02010029.1	0	1779000	FYBX02010029.1_1
FYBX02010029.1	1779000	1820000	FYBX02010029.1_2
FYBX02010029.1	1820000	2800104	FYBX02010029.1_3
FYBX02010044.1	0	1180000	FYBX02010044.1_1
FYBX02010044.1	1180000	2888904	FYBX02010044.1_2
FYBX02010045.1	0	6317000	FYBX02010045.1_1
FYBX02010045.1	6317000	6920000	FYBX02010045.1_2
FYBX02010045.1	6920000	7491907	FYBX02010045.1_3
FYBX02010051.1	0	807000	FYBX02010051.1_1
FYBX02010051.1	807000	2497731	FYBX02010051.1_2
FYBX02010062.1	0	1823500	FYBX02010062.1_1
FYBX02010062.1	1823500	3174741	FYBX02010062.1_2
FYBX02010065.1	0	337500	FYBX02010065.1_1
FYBX02010065.1	337500	2083249	FYBX02010065.1_2
FYBX02010068.1	0	313000	FYBX02010068.1_1
FYBX02010068.1	313000	3618511	FYBX02010068.1_2
FYBX02010072.1	0	532000	FYBX02010072.1_1
FYBX02010072.1	532000	2026000	FYBX02010072.1_2
FYBX02010072.1	2026000	2701790	FYBX02010072.1_3
FYBX02010076.1	0	1652500	FYBX02010076.1_1
FYBX02010076.1	1652500	2077519	FYBX02010076.1_2
FYBX02010080.1	0	2085000	FYBX02010080.1_1
FYBX02010080.1	2085000	3464391	FYBX02010080.1_2
FYBX02010081.1	0	1064000	FYBX02010081.1_1
FYBX02010081.1	1064000	4267626	FYBX02010081.1_2
FYBX02010089.1	0	393000	FYBX02010089.1_1
FYBX02010089.1	393000	791902	FYBX02010089.1_2
FYBX02010090.1	0	2930500	FYBX02010090.1_1
FYBX02010090.1	2930500	3959105	FYBX02010090.1_2
FYBX02010098.1	0	520000	FYBX02010098.1_1
FYBX02010098.1	520000	1260410	FYBX02010098.1_2
FYBX02010103.1	0	753000	FYBX02010103.1_1
FYBX02010103.1	753000	1432850	FYBX02010103.1_2
FYBX02010108.1	0	1604000	FYBX02010108.1_1
FYBX02010108.1	1604000	3470367	FYBX02010108.1_2
FYBX02010109.1	0	877000	FYBX02010109.1_1
FYBX02010109.1	877000	2403504	FYBX02010109.1_2
FYBX02010110.1	0	1000000	FYBX02010110.1_1
FYBX02010110.1	1000000	1080000	FYBX02010110.1_2
FYBX02010110.1	1080000	2446511	FYBX02010110.1_3
FYBX02010116.1	0	511000	FYBX02010116.1_1
FYBX02010116.1	511000	667327	FYBX02010116.1_2
FYBX02010127.1	0	1222000	FYBX02010127.1_1
FYBX02010127.1	1222000	2101000	FYBX02010127.1_2
FYBX02010127.1	2101000	2452639	FYBX02010127.1_3
FYBX02010131.1	0	718000	FYBX02010131.1_1
FYBX02010131.1	718000	847621	FYBX02010131.1_2
FYBX02010132.1	0	251500	FYBX02010132.1_1
FYBX02010132.1	251500	545000	FYBX02010132.1_2
FYBX02010132.1	545000	3848793	FYBX02010132.1_3
FYBX02010137.1	0	1069000	FYBX02010137.1_1
FYBX02010137.1	1069000	2419000	FYBX02010137.1_2
FYBX02010137.1	2419000	3557409	FYBX02010137.1_3
FYBX02010146.1	0	4093500	FYBX02010146.1_1
FYBX02010146.1	4093500	4629222	FYBX02010146.1_2
FYBX02010147.1	0	328000	FYBX02010147.1_1
FYBX02010147.1	328000	2308164	FYBX02010147.1_2
FYBX02010154.1	0	367000	FYBX02010154.1_1
FYBX02010154.1	367000	3395000	FYBX02010154.1_2
FYBX02010154.1	3395000	7263332	FYBX02010154.1_3
FYBX02010163.1	0	631500	FYBX02010163.1_1
FYBX02010163.1	631500	1076598	FYBX02010163.1_2
FYBX02010167.1	0	320500	FYBX02010167.1_1
FYBX02010167.1	320500	887311	FYBX02010167.1_2
FYBX02010168.1	0	827000	FYBX02010168.1_1
FYBX02010168.1	827000	1592722	FYBX02010168.1_2
FYBX02010169.1	0	563500	FYBX02010169.1_1
FYBX02010169.1	563500	2882271	FYBX02010169.1_2
FYBX02010181.1	0	200000	FYBX02010181.1_1
FYBX02010181.1	200000	260000	FYBX02010181.1_2
FYBX02010181.1	260000	1520947	FYBX02010181.1_3
FYBX02010184.1	0	726500	FYBX02010184.1_1
FYBX02010184.1	726500	3781595	FYBX02010184.1_2
FYBX02010185.1	0	474500	FYBX02010185.1_1
FYBX02010185.1	474500	1768701	FYBX02010185.1_2
FYBX02010190.1	0	779500	FYBX02010190.1_1
FYBX02010190.1	779500	8409656	FYBX02010190.1_2
FYBX02010198.1	0	1075000	FYBX02010198.1_1
FYBX02010198.1	1075000	1279132	FYBX02010198.1_2
FYBX02010201.1	0	556000	FYBX02010201.1_1
FYBX02010201.1	556000	1159000	FYBX02010201.1_2
FYBX02010201.1	1159000	2709323	FYBX02010201.1_3
FYBX02010203.1	0	310000	FYBX02010203.1_1
FYBX02010203.1	310000	818720	FYBX02010203.1_2
FYBX02010206.1	0	380000	FYBX02010206.1_1
FYBX02010206.1	380000	593104	FYBX02010206.1_2
FYBX02010210.1	0	169000	FYBX02010210.1_1
FYBX02010210.1	169000	747190	FYBX02010210.1_2
FYBX02010215.1	0	323500	FYBX02010215.1_1
FYBX02010215.1	323500	1910000	FYBX02010215.1_2
FYBX02010215.1	1910000	2295227	FYBX02010215.1_3
FYBX02010220.1	0	652000	FYBX02010220.1_1
FYBX02010220.1	652000	1540000	FYBX02010220.1_2
FYBX02010220.1	1540000	2486000	FYBX02010220.1_3
FYBX02010220.1	2486000	4312784	FYBX02010220.1_4
FYBX02010224.1	0	64500	FYBX02010224.1_1
FYBX02010224.1	64500	689122	FYBX02010224.1_2
FYBX02010226.1	0	759000	FYBX02010226.1_1
FYBX02010226.1	759000	1186695	FYBX02010226.1_2
FYBX02010227.1	0	2192500	FYBX02010227.1_1
FYBX02010227.1	2192500	3375223	FYBX02010227.1_2
FYBX02010243.1	0	609000	FYBX02010243.1_1
FYBX02010243.1	609000	1021000	FYBX02010243.1_2
FYBX02010243.1	1021000	1928000	FYBX02010243.1_3
FYBX02010243.1	1928000	2567377	FYBX02010243.1_4
FYBX02010252.1	0	5973000	FYBX02010252.1_1
FYBX02010252.1	5973000	8824166	FYBX02010252.1_2
FYBX02010255.1	0	1900000	FYBX02010255.1_1
FYBX02010255.1	1900000	2146676	FYBX02010255.1_2
FYBX02010257.1	0	1689000	FYBX02010257.1_1
FYBX02010257.1	1689000	3011000	FYBX02010257.1_2
FYBX02010257.1	3011000	3236577	FYBX02010257.1_3
FYBX02010269.1	0	1554500	FYBX02010269.1_1
FYBX02010269.1	1554500	3024296	FYBX02010269.1_2
FYBX02010281.1	0	1023000	FYBX02010281.1_1
FYBX02010281.1	1023000	1407395	FYBX02010281.1_2
FYBX02010282.1	0	2396000	FYBX02010282.1_1
FYBX02010282.1	2396000	3275340	FYBX02010282.1_2
FYBX02010285.1	0	2844000	FYBX02010285.1_1
FYBX02010285.1	2844000	4521686	FYBX02010285.1_2
FYBX02010297.1	0	3571000	FYBX02010297.1_1
FYBX02010297.1	3571000	4794076	FYBX02010297.1_2
FYBX02010298.1	0	668000	FYBX02010298.1_1
FYBX02010298.1	668000	2231182	FYBX02010298.1_2
FYBX02010303.1	0	2259500	FYBX02010303.1_1
FYBX02010303.1	2259500	4738562	FYBX02010303.1_2
FYBX02010306.1	0	780000	FYBX02010306.1_1
FYBX02010306.1	780000	860000	FYBX02010306.1_2
FYBX02010306.1	860000	2814050	FYBX02010306.1_3
FYBX02010307.1	0	3784000	FYBX02010307.1_1
FYBX02010307.1	3784000	5825166	FYBX02010307.1_2
FYBX02010312.1	0	356000	FYBX02010312.1_1
FYBX02010312.1	356000	1579462	FYBX02010312.1_2
FYBX02010322.1	0	400000	FYBX02010322.1_1
FYBX02010322.1	400000	467000	FYBX02010322.1_2
FYBX02010322.1	467000	554500	FYBX02010322.1_3
FYBX02010322.1	554500	1006097	FYBX02010322.1_4
FYBX02010323.1	0	329000	FYBX02010323.1_1
FYBX02010323.1	329000	606150	FYBX02010323.1_2
FYBX02010327.1	0	2069500	FYBX02010327.1_1
FYBX02010327.1	2069500	4404500	FYBX02010327.1_2
FYBX02010327.1	4404500	5646540	FYBX02010327.1_3
FYBX02010335.1	0	111000	FYBX02010335.1_1
FYBX02010335.1	111000	333606	FYBX02010335.1_2
FYBX02010344.1	0	592000	FYBX02010344.1_1
FYBX02010344.1	592000	3043505	FYBX02010344.1_2
FYBX02010353.1	0	1628000	FYBX02010353.1_1
FYBX02010353.1	1628000	3694524	FYBX02010353.1_2
FYBX02010371.1	0	3998500	FYBX02010371.1_1
FYBX02010371.1	3998500	5649997	FYBX02010371.1_2
FYBX02010374.1	0	1097000	FYBX02010374.1_1
FYBX02010374.1	1097000	3293536	FYBX02010374.1_2
FYBX02010384.1	0	242000	FYBX02010384.1_1
FYBX02010384.1	242000	349000	FYBX02010384.1_2
FYBX02010384.1	349000	1233500	FYBX02010384.1_3
FYBX02010384.1	1233500	2452333	FYBX02010384.1_4
FYBX02010397.1	0	3225000	FYBX02010397.1_1
FYBX02010397.1	3225000	3471627	FYBX02010397.1_2
FYBX02010406.1	0	1896000	FYBX02010406.1_1
FYBX02010406.1	1896000	2529793	FYBX02010406.1_2
FYBX02010408.1	0	400000	FYBX02010408.1_1
FYBX02010408.1	400000	485000	FYBX02010408.1_2
FYBX02010408.1	485000	682356	FYBX02010408.1_3
FYBX02010409.1	0	807000	FYBX02010409.1_1
FYBX02010409.1	807000	908000	FYBX02010409.1_2
FYBX02010409.1	908000	2787792	FYBX02010409.1_3
FYBX02010412.1	0	1033000	FYBX02010412.1_1
FYBX02010412.1	1033000	1666063	FYBX02010412.1_2
FYBX02010420.1	0	1245000	FYBX02010420.1_1
FYBX02010420.1	1245000	1344649	FYBX02010420.1_2
FYBX02010424.1	0	1086000	FYBX02010424.1_1
FYBX02010424.1	1086000	1554000	FYBX02010424.1_2
FYBX02010424.1	1554000	4225190	FYBX02010424.1_3
FYBX02010431.1	0	685000	FYBX02010431.1_1
FYBX02010431.1	685000	4498884	FYBX02010431.1_2
FYBX02010432.1	0	2362500	FYBX02010432.1_1
FYBX02010432.1	2362500	4420070	FYBX02010432.1_2
FYBX02010443.1	0	1741000	FYBX02010443.1_1
FYBX02010443.1	1741000	7359844	FYBX02010443.1_2
FYBX02010448.1	0	956000	FYBX02010448.1_1
FYBX02010448.1	956000	1459326	FYBX02010448.1_2
FYBX02010455.1	0	2218000	FYBX02010455.1_1
FYBX02010455.1	2218000	2803872	FYBX02010455.1_2
FYBX02010457.1	0	348000	FYBX02010457.1_1
FYBX02010457.1	348000	2098009	FYBX02010457.1_2
FYBX02010485.1	0	1464500	FYBX02010485.1_1
FYBX02010485.1	1464500	5212516	FYBX02010485.1_2
FYBX02010490.1	0	343000	FYBX02010490.1_1
FYBX02010490.1	343000	4210000	FYBX02010490.1_2
FYBX02010490.1	4210000	5962513	FYBX02010490.1_3
FYBX02010491.1	0	135000	FYBX02010491.1_1
FYBX02010491.1	135000	4619968	FYBX02010491.1_2
FYBX02010500.1	0	3405500	FYBX02010500.1_1
FYBX02010500.1	3405500	6270000	FYBX02010500.1_2
FYBX02010500.1	6270000	6579670	FYBX02010500.1_3
FYBX02010506.1	0	1550000	FYBX02010506.1_1
FYBX02010506.1	1550000	2090030	FYBX02010506.1_2
FYBX02010507.1	0	60000	FYBX02010507.1_1
FYBX02010507.1	60000	684336	FYBX02010507.1_2
FYBX02010524.1	0	445000	FYBX02010524.1_1
FYBX02010524.1	445000	675792	FYBX02010524.1_2
FYBX02010525.1	0	874500	FYBX02010525.1_1
FYBX02010525.1	874500	1325176	FYBX02010525.1_2
FYBX02010530.1	0	863000	FYBX02010530.1_1
FYBX02010530.1	863000	1962500	FYBX02010530.1_2
FYBX02010530.1	1962500	2285000	FYBX02010530.1_3
FYBX02010530.1	2285000	4566250	FYBX02010530.1_4
FYBX02010532.1	0	2663000	FYBX02010532.1_1
FYBX02010532.1	2663000	3585000	FYBX02010532.1_2
FYBX02010532.1	3585000	3923000	FYBX02010532.1_3
FYBX02010532.1	3923000	4386286	FYBX02010532.1_4
FYBX02010538.1	0	164000	FYBX02010538.1_1
FYBX02010538.1	164000	2482329	FYBX02010538.1_2
FYBX02010549.1	0	190000	FYBX02010549.1_1
FYBX02010549.1	190000	1806000	FYBX02010549.1_2
FYBX02010549.1	1806000	2502000	FYBX02010549.1_3
FYBX02010549.1	2502000	2824337	FYBX02010549.1_4
FYBX02010564.1	0	4374500	FYBX02010564.1_1
FYBX02010564.1	4374500	6402250	FYBX02010564.1_2
FYBX02010565.1	0	1036500	FYBX02010565.1_1
FYBX02010565.1	1036500	1995995	FYBX02010565.1_2
FYBX02010571.1	0	1990000	FYBX02010571.1_1
FYBX02010571.1	1990000	6853830	FYBX02010571.1_2
FYBX02010583.1	0	846500	FYBX02010583.1_1
FYBX02010583.1	846500	2720825	FYBX02010583.1_2
FYBX02010584.1	0	628000	FYBX02010584.1_1
FYBX02010584.1	628000	2624436	FYBX02010584.1_2
FYBX02010585.1	0	1989500	FYBX02010585.1_1
FYBX02010585.1	1989500	2515628	FYBX02010585.1_2
FYBX02010597.1	0	150000	FYBX02010597.1_1
FYBX02010597.1	150000	527000	FYBX02010597.1_2
FYBX02010598.1	0	1778000	FYBX02010598.1_1
FYBX02010598.1	1778000	2562497	FYBX02010598.1_2
FYBX02010619.1	0	460500	FYBX02010619.1_1
FYBX02010619.1	460500	841405	FYBX02010619.1_2
FYBX02010624.1	0	310000	FYBX02010624.1_1
FYBX02010624.1	310000	405000	FYBX02010624.1_2
FYBX02010624.1	405000	2184784	FYBX02010624.1_3
FYBX02010629.1	0	695000	FYBX02010629.1_1
FYBX02010629.1	695000	1007032	FYBX02010629.1_2
FYBX02010644.1	0	1285000	FYBX02010644.1_1
FYBX02010644.1	1285000	2892767	FYBX02010644.1_2
FYBX02010645.1	0	808000	FYBX02010645.1_1
FYBX02010645.1	808000	3111577	FYBX02010645.1_2
FYBX02010648.1	0	327500	FYBX02010648.1_1
FYBX02010648.1	327500	1796670	FYBX02010648.1_2
FYBX02010654.1	0	539000	FYBX02010654.1_1
FYBX02010654.1	539000	7963755	FYBX02010654.1_2
FYBX02010658.1	0	463500	FYBX02010658.1_1
FYBX02010658.1	463500	1899979	FYBX02010658.1_2
FYBX02010664.1	0	2490500	FYBX02010664.1_1
FYBX02010664.1	2490500	2688584	FYBX02010664.1_2
FYBX02010669.1	0	593500	FYBX02010669.1_1
FYBX02010669.1	593500	1460581	FYBX02010669.1_2
FYBX02010672.1	0	1899000	FYBX02010672.1_1
FYBX02010672.1	1899000	2534643	FYBX02010672.1_2
FYBX02010682.1	0	410000	FYBX02010682.1_1
FYBX02010682.1	410000	486000	FYBX02010682.1_2
FYBX02010682.1	486000	776289	FYBX02010682.1_3
FYBX02010683.1	0	1150000	FYBX02010683.1_1
FYBX02010683.1	1150000	3171500	FYBX02010683.1_2
FYBX02010683.1	3171500	5650000	FYBX02010683.1_3
FYBX02010683.1	5650000	6063000	FYBX02010683.1_4
FYBX02010683.1	6063000	10108562	FYBX02010683.1_5
FYBX02010694.1	0	1645500	FYBX02010694.1_1
FYBX02010694.1	1645500	3338923	FYBX02010694.1_2
FYBX02010701.1	0	1090000	FYBX02010701.1_1
FYBX02010701.1	1090000	1143665	FYBX02010701.1_2
FYBX02010709.1	0	340000	FYBX02010709.1_1
FYBX02010709.1	340000	466091	FYBX02010709.1_2
FYBX02010717.1	0	7033000	FYBX02010717.1_1
FYBX02010717.1	7033000	9511000	FYBX02010717.1_2
FYBX02010717.1	9511000	10365100	FYBX02010717.1_3
FYBX02010718.1	0	2895000	FYBX02010718.1_1
FYBX02010718.1	2895000	6285000	FYBX02010718.1_2
FYBX02010718.1	6285000	6465000	FYBX02010718.1_3
FYBX02010718.1	6465000	7198332	FYBX02010718.1_4
FYBX02010721.1	0	1696000	FYBX02010721.1_1
FYBX02010721.1	1696000	1813600	FYBX02010721.1_2
FYBX02010726.1	0	1057000	FYBX02010726.1_1
FYBX02010726.1	1057000	2622265	FYBX02010726.1_2
FYBX02010732.1	0	562000	FYBX02010732.1_1
FYBX02010732.1	562000	3068516	FYBX02010732.1_2
FYBX02010743.1	0	358500	FYBX02010743.1_1
FYBX02010743.1	358500	1466000	FYBX02010743.1_2
FYBX02010743.1	1466000	1919525	FYBX02010743.1_3
FYBX02010754.1	0	1034000	FYBX02010754.1_1
FYBX02010754.1	1034000	1998500	FYBX02010754.1_2
FYBX02010754.1	1998500	3160721	FYBX02010754.1_3
FYBX02010756.1	0	385000	FYBX02010756.1_1
FYBX02010756.1	385000	450000	FYBX02010756.1_2
FYBX02010756.1	450000	1399860	FYBX02010756.1_3
FYBX02010759.1	0	3410500	FYBX02010759.1_1
FYBX02010759.1	3410500	5216788	FYBX02010759.1_2
FYBX02010765.1	0	1992000	FYBX02010765.1_1
FYBX02010765.1	1992000	2374000	FYBX02010765.1_2
FYBX02010765.1	2374000	9298417	FYBX02010765.1_3
FYBX02010767.1	0	322000	FYBX02010767.1_1
FYBX02010767.1	322000	1376820	FYBX02010767.1_2
FYBX02010771.1	0	2068500	FYBX02010771.1_1
FYBX02010771.1	2068500	2900399	FYBX02010771.1_2
FYBX02010775.1	0	326000	FYBX02010775.1_1
FYBX02010775.1	326000	418000	FYBX02010775.1_2
FYBX02010775.1	418000	1223343	FYBX02010775.1_3
FYBX02010782.1	0	322500	FYBX02010782.1_1
FYBX02010782.1	322500	3184485	FYBX02010782.1_2
FYBX02010783.1	0	3474000	FYBX02010783.1_1
FYBX02010783.1	3474000	4701000	FYBX02010783.1_2
FYBX02010783.1	4701000	6631981	FYBX02010783.1_3
FYBX02010787.1	0	1065000	FYBX02010787.1_1
FYBX02010787.1	1065000	1528862	FYBX02010787.1_2
FYBX02010792.1	0	2112000	FYBX02010792.1_1
FYBX02010792.1	2112000	4432820	FYBX02010792.1_2
FYBX02010794.1	0	1631500	FYBX02010794.1_1
FYBX02010794.1	1631500	3005500	FYBX02010794.1_2
FYBX02010794.1	3005500	4678049	FYBX02010794.1_3
FYBX02010804.1	0	848000	FYBX02010804.1_1
FYBX02010804.1	848000	2338000	FYBX02010804.1_2
FYBX02010804.1	2338000	3099000	FYBX02010804.1_3
FYBX02010804.1	3099000	4364783	FYBX02010804.1_4
FYBX02010813.1	0	903500	FYBX02010813.1_1
FYBX02010813.1	903500	2307452	FYBX02010813.1_2
FYBX02010816.1	0	50000	FYBX02010816.1_1
FYBX02010816.1	50000	120000	FYBX02010816.1_2
FYBX02010816.1	120000	518509	FYBX02010816.1_3
FYBX02010825.1	0	1723000	FYBX02010825.1_1
FYBX02010825.1	1723000	4848722	FYBX02010825.1_2
FYBX02010830.1	0	5201000	FYBX02010830.1_1
FYBX02010830.1	5201000	5879350	FYBX02010830.1_2
FYBX02010833.1	0	336000	FYBX02010833.1_1
FYBX02010833.1	336000	1813000	FYBX02010833.1_2
FYBX02010833.1	1813000	4819182	FYBX02010833.1_3
FYBX02010841.1	0	790000	FYBX02010841.1_1
FYBX02010841.1	790000	3331104	FYBX02010841.1_2
FYBX02010846.1	0	639000	FYBX02010846.1_1
FYBX02010846.1	639000	930453	FYBX02010846.1_2

## Sheet: Supplementary Table 8
Supplementary Table 8. After correction, hagfish scaffolds were regrouped as 19 clusters based on HiC contact information. From top to bottom, the rank of scaffolds denotes their relative orders in one cluster (pseudo-chromosome). Each scaffold is either in sense (orientation = 0) or antisense (orientation = 1) orientation in one cluster.
Cluster ID	Scaffold	Orientation
cluster1	FYBX02010338.1	0
cluster1	FYBX02009733.1	1
cluster1	FYBX02010166.1	0
cluster1	FYBX02010165.1	0
cluster1	FYBX02009585.1	0
cluster1	FYBX02010058.1	0
cluster1	FYBX02010503.1	0
cluster1	FYBX02010114.1	0
cluster1	FYBX02009372.1	0
cluster1	FYBX02005973.1_2	1
cluster1	FYBX02009625.1	1
cluster1	FYBX02009896.1_2	1
cluster1	FYBX02010213.1	0
cluster1	FYBX02009579.1	0
cluster1	FYBX02010531.1	0
cluster1	FYBX02009971.1_2	1
cluster1	FYBX02000108.1_2	0
cluster1	FYBX02010507.1_2	0
cluster1	FYBX02010603.1	0
cluster1	FYBX02010604.1	0
cluster1	FYBX02010653.1	1
cluster1	FYBX02010602.1	0
cluster1	FYBX02009648.1	1
cluster1	FYBX02010538.1_2	1
cluster1	FYBX02009816.1	0
cluster1	FYBX02010457.1_1	0
cluster1	FYBX02010034.1	1
cluster1	FYBX02010529.1	1
cluster1	FYBX02010530.1_4	1
cluster1	FYBX02010343.1	1
cluster1	FYBX02010539.1	0
cluster1	FYBX02009689.1_1	0
cluster1	FYBX02009473.1	1
cluster1	FYBX02010306.1_1	0
cluster1	FYBX02010306.1_3	0
cluster1	FYBX02010702.1	0
cluster1	FYBX02009615.1_1	0
cluster1	FYBX02010515.1	0
cluster1	FYBX02009471.1_1	1
cluster1	FYBX02009929.1_1	0
cluster1	FYBX02009451.1	0
cluster1	FYBX02010081.1_2	0
cluster1	FYBX02010619.1_1	0
cluster1	FYBX02009643.1	1
cluster1	FYBX02007077.1_3	1
cluster1	FYBX02007077.1_1	1
cluster1	FYBX02010003.1	1
cluster1	FYBX02010324.1	1
cluster1	FYBX02010325.1	1
cluster1	FYBX02009478.1	0
cluster1	FYBX02010333.1	0
cluster1	FYBX02009419.1	1
cluster1	FYBX02009714.1_1	1
cluster1	FYBX02009853.1	1
cluster1	FYBX02010425.1	0
cluster1	FYBX02009539.1_1	0
cluster1	FYBX02009678.1	1
cluster1	FYBX02010319.1	1
cluster1	FYBX02009739.1	0
cluster1	FYBX02009852.1	0
cluster1	FYBX02010279.1	0
cluster1	FYBX02009987.1	0
cluster1	FYBX02010395.1	0
cluster1	FYBX02009700.1	0
cluster1	FYBX02010549.1_2	1
cluster1	FYBX02009504.1_1	0
cluster1	FYBX02010012.1	1
cluster1	FYBX02010504.1	1
cluster1	FYBX02009933.1	1
cluster1	FYBX02010337.1	0
cluster1	FYBX02010191.1	0
cluster1	FYBX02010468.1	1
cluster1	FYBX02009558.1_1	1
cluster1	FYBX02009797.1	0
cluster1	FYBX02009540.1_2	0
cluster1	FYBX02009399.1	1
cluster1	FYBX02010714.1	1
cluster1	FYBX02010553.1	0
cluster1	FYBX02010448.1_2	0
cluster1	FYBX02010243.1_1	0
cluster1	FYBX02010244.1	0
cluster1	FYBX02009798.1	0
cluster1	FYBX02010175.1	1
cluster1	FYBX02010581.1	1
cluster1	FYBX02009612.1_2	1
cluster1	FYBX02010253.1	0
cluster1	FYBX02000030.1	1
cluster1	FYBX02009799.1	0
cluster1	FYBX02010331.1	0
cluster1	FYBX02010168.1_1	0
cluster1	FYBX02007652.1	1
cluster1	FYBX02010345.1	0
cluster1	FYBX02005929.1	0
cluster1	FYBX02010054.1	0
cluster1	FYBX02010441.1	1
cluster1	FYBX02009516.1	0
cluster1	FYBX02000126.1_1	1
cluster1	FYBX02010480.1	1
cluster1	FYBX02009550.1	1
cluster1	FYBX02010215.1_1	0
cluster1	FYBX02006800.1	0
cluster1	FYBX02010382.1	0
cluster1	FYBX02010381.1	0
cluster1	FYBX02010295.1	0
cluster1	FYBX02010296.1	1
cluster1	FYBX02010559.1	0
cluster1	FYBX02010094.1	0
cluster1	FYBX02009781.1_1	0
cluster1	FYBX02010798.1	1
cluster1	FYBX02010613.1	1
cluster1	FYBX02010614.1	1
cluster1	FYBX02010346.1	1
cluster1	FYBX02009862.1_2	1
cluster1	FYBX02009530.1	0
cluster1	FYBX02009641.1	1
cluster1	FYBX02010226.1_2	1
cluster1	FYBX02010132.1_3	1
cluster1	FYBX02007166.1	0
cluster1	FYBX02008660.1	1
cluster1	FYBX02010726.1_1	1
cluster1	FYBX02009697.1	1
cluster1	FYBX02010186.1	1
cluster1	FYBX02009206.1	0
cluster1	FYBX02010767.1_1	1
cluster1	FYBX02005225.1_1	0
cluster1	FYBX02009730.1_1	1
cluster1	FYBX02010431.1_2	0
cluster1	FYBX02010098.1_1	0
cluster1	FYBX02009635.1	1
cluster1	FYBX02010243.1_4	0
cluster1	FYBX02010501.1	0
cluster1	FYBX02010280.1	1
cluster1	FYBX02010131.1_1	1
cluster1	FYBX02010126.1	1
cluster1	FYBX02010127.1_3	1
cluster1	FYBX02010127.1_1	1
cluster1	FYBX02009156.1	1
cluster1	FYBX02009959.1	1
cluster1	FYBX02009309.1	1
cluster1	FYBX02010210.1_2	0
cluster1	FYBX02010274.1	1
cluster1	FYBX02009928.1	0
cluster1	FYBX02000133.1	0
cluster1	FYBX02009832.1	0
cluster1	FYBX02009608.1	1
cluster1	FYBX02009807.1_1	1
cluster1	FYBX02000129.1	1
cluster1	FYBX02000136.1	0
cluster1	FYBX02010513.1	0
cluster1	FYBX02009581.1_2	0
cluster1	FYBX02010024.1_2	0
cluster1	FYBX02010340.1	0
cluster1	FYBX02007140.1	1
cluster1	FYBX02010592.1	0
cluster1	FYBX02009956.1_2	0
cluster1	FYBX02009989.1	0
cluster1	FYBX02009468.1_1	1
cluster1	FYBX02010743.1_1	1
cluster1	FYBX02009709.1	1
cluster1	FYBX02009559.1_1	1
cluster1	FYBX02010230.1	1
cluster1	FYBX02009984.1_1	0
cluster1	FYBX02010224.1_2	1
cluster1	FYBX02010565.1_2	1
cluster1	FYBX02010721.1_1	0
cluster1	FYBX02010029.1_1	0
cluster1	FYBX02010048.1	0
cluster1	FYBX02009723.1_2	1
cluster1	FYBX02009659.1	0
cluster1	FYBX02009847.1	1
cluster1	FYBX02009660.1_2	1
cluster1	FYBX02009748.1	1
cluster1	FYBX02009653.1	1
cluster1	FYBX02010103.1_2	1
cluster1	FYBX02007682.1_2	1
cluster1	FYBX02006070.1	0
cluster1	FYBX02009009.1	1
cluster1	FYBX02009617.1	1
cluster1	FYBX02010220.1_1	1
cluster1	FYBX02010846.1_2	0
cluster1	FYBX02009913.1_2	0
cluster1	FYBX02010664.1_2	1
cluster1	FYBX02010153.1	1
cluster1	FYBX02010807.1	1
cluster1	FYBX02010433.1	0
cluster1	FYBX02010723.1	1
cluster1	FYBX02010724.1	1
cluster1	FYBX02010419.1	0
cluster1	FYBX02008311.1_1	1
cluster1	FYBX02010275.1	0
cluster1	FYBX02010594.1	1
cluster1	FYBX02009694.1	1
cluster2	FYBX02005501.1	1
cluster2	FYBX02009742.1	1
cluster2	FYBX02010805.1	1
cluster2	FYBX02010779.1	0
cluster2	FYBX02010243.1_2	1
cluster2	FYBX02009673.1	1
cluster2	FYBX02010099.1	0
cluster2	FYBX02010780.1	0
cluster2	FYBX02010774.1	0
cluster2	FYBX02010775.1_3	0
cluster2	FYBX02010775.1_1	1
cluster2	FYBX02009761.1	1
cluster2	FYBX02010300.1	0
cluster2	FYBX02009465.1_1	1
cluster2	FYBX02009465.1_3	1
cluster2	FYBX02009423.1	0
cluster2	FYBX02009969.1	1
cluster2	FYBX02009998.1_2	1
cluster2	FYBX02010485.1_1	1
cluster2	FYBX02000120.1	1
cluster2	FYBX02010190.1_1	0
cluster2	FYBX02010111.1	1
cluster2	FYBX02009532.1	1
cluster2	FYBX02010112.1	0
cluster2	FYBX02009521.1	0
cluster2	FYBX02010044.1_1	0
cluster2	FYBX02010846.1_1	1
cluster2	FYBX02009766.1	1
cluster2	FYBX02010138.1	1
cluster2	FYBX02009458.1	1
cluster2	FYBX02010463.1	0
cluster2	FYBX02010202.1	0
cluster2	FYBX02009393.1_2	1
cluster2	FYBX02009633.1	0
cluster2	FYBX02010146.1_1	0
cluster2	FYBX02010147.1_2	1
cluster2	FYBX02010326.1	1
cluster2	FYBX02009475.1	1
cluster2	FYBX02010076.1_1	0
cluster2	FYBX02008734.1	0
cluster2	FYBX02009893.1	1
cluster2	FYBX02010027.1_1	0
cluster2	FYBX02009677.1	0
cluster2	FYBX02009693.1	0
cluster2	FYBX02009508.1	0
cluster2	FYBX02010412.1_1	0
cluster2	FYBX02009822.1_1	0
cluster2	FYBX02000126.1_2	1
cluster2	FYBX02010086.1	1
cluster2	FYBX02010085.1	1
cluster2	FYBX02010399.1	0
cluster2	FYBX02010755.1	1
cluster2	FYBX02010732.1_1	0
cluster2	FYBX02010437.1	1
cluster2	FYBX02009656.1	0
cluster2	FYBX02010794.1_3	0
cluster2	FYBX02009589.1	0
cluster2	FYBX02010718.1_2	0
cluster2	FYBX02009688.1_1	1
cluster2	FYBX02009759.1	1
cluster2	FYBX02009920.1	1
cluster2	FYBX02010154.1_2	0
cluster2	FYBX02010402.1	0
cluster2	FYBX02010403.1	0
cluster2	FYBX02010088.1	0
cluster2	FYBX02010087.1	1
cluster2	FYBX02010708.1	1
cluster2	FYBX02009620.1_1	1
cluster2	FYBX02009630.1_1	1
cluster2	FYBX02007224.1	0
cluster2	FYBX02010322.1_4	0
cluster2	FYBX02008409.1_1	0
cluster2	FYBX02010011.1	0
cluster2	FYBX02010383.1	0
cluster2	FYBX02010384.1_4	0
cluster2	FYBX02009269.1	0
cluster2	FYBX02010080.1_1	0
cluster2	FYBX02010651.1	1
cluster2	FYBX02009668.1	0
cluster2	FYBX02010327.1_2	0
cluster2	FYBX02000151.1_1	0
cluster2	FYBX02010060.1	0
cluster2	FYBX02009448.1	1
cluster2	FYBX02010283.1	0
cluster2	FYBX02009804.1	1
cluster2	FYBX02009765.1	1
cluster2	FYBX02010587.1	1
cluster2	FYBX02000094.1	1
cluster2	FYBX02010543.1	1
cluster2	FYBX02010037.1	0
cluster2	FYBX02010007.1_2	1
cluster2	FYBX02008786.1	1
cluster2	FYBX02009760.1_1	1
cluster2	FYBX02010151.1	0
cluster2	FYBX02009757.1	1
cluster2	FYBX02009537.1_2	0
cluster2	FYBX02010719.1	1
cluster2	FYBX02010132.1_1	0
cluster2	FYBX02010844.1	0
cluster2	FYBX02010215.1_3	0
cluster2	FYBX02009239.1	1
cluster2	FYBX02009770.1	0
cluster2	FYBX02010792.1_2	0
cluster2	FYBX02010791.1	0
cluster2	FYBX02010050.1	1
cluster2	FYBX02010512.1	1
cluster2	FYBX02009918.1_2	1
cluster2	FYBX02010552.1	1
cluster2	FYBX02009691.1	0
cluster2	FYBX02010444.1	1
cluster2	FYBX02007601.1_2	0
cluster2	FYBX02007741.1_1	1
cluster2	FYBX02010063.1	1
cluster2	FYBX02009879.1_1	0
cluster2	FYBX02007850.1	1
cluster2	FYBX02010524.1_1	0
cluster2	FYBX02009611.1_1	1
cluster2	FYBX02010261.1	0
cluster2	FYBX02009629.1	0
cluster2	FYBX02009422.1_2	0
cluster2	FYBX02009971.1_1	0
cluster2	FYBX02009972.1	0
cluster2	FYBX02010021.1	0
cluster2	FYBX02009836.1	1
cluster2	FYBX02009834.1_1	1
cluster2	FYBX02010424.1_2	1
cluster2	FYBX02010836.1	1
cluster2	FYBX02009650.1_2	0
cluster2	FYBX02009460.1	1
cluster2	FYBX02009692.1	1
cluster2	FYBX02010173.1	0
cluster2	FYBX02009975.1	1
cluster2	FYBX02007680.1	1
cluster2	FYBX02005400.1	0
cluster2	FYBX02009837.1	0
cluster2	FYBX02009838.1	1
cluster2	FYBX02010832.1	0
cluster2	FYBX02009726.1_2	1
cluster2	FYBX02000134.1_2	0
cluster2	FYBX02009285.1	0
cluster2	FYBX02010109.1_1	0
cluster2	FYBX02010195.1	1
cluster2	FYBX02010194.1	1
cluster2	FYBX02009578.1	0
cluster2	FYBX02009855.1_1	1
cluster2	FYBX02010528.1	1
cluster2	FYBX02010288.1	1
cluster2	FYBX02000165.1	0
cluster2	FYBX02010397.1_2	1
cluster2	FYBX02009600.1	1
cluster2	FYBX02009784.1	1
cluster2	FYBX02008309.1_1	0
cluster2	FYBX02009440.1	1
cluster2	FYBX02010106.1	0
cluster2	FYBX02010376.1	0
cluster2	FYBX02010150.1	1
cluster2	FYBX02010765.1_2	1
cluster2	FYBX02010149.1	0
cluster2	FYBX02010445.1	1
cluster2	FYBX02010545.1	0
cluster2	FYBX02010029.1_3	0
cluster2	FYBX02009948.1	0
cluster2	FYBX02009947.1_1	0
cluster2	FYBX02009615.1_3	1
cluster2	FYBX02010787.1_1	1
cluster2	FYBX02007796.1	0
cluster2	FYBX02009542.1	1
cluster2	FYBX02010008.1	0
cluster2	FYBX02009510.1	0
cluster2	FYBX02009935.1	0
cluster2	FYBX02009934.1	0
cluster2	FYBX02009512.1	1
cluster2	FYBX02010684.1	0
cluster2	FYBX02010789.1	1
cluster2	FYBX02010788.1	0
cluster2	FYBX02005852.1	0
cluster2	FYBX02009666.1	1
cluster2	FYBX02010639.1	1
cluster3	FYBX02009459.1_4	0
cluster3	FYBX02010316.1	0
cluster3	FYBX02010317.1	0
cluster3	FYBX02009614.1_2	1
cluster3	FYBX02010554.1	1
cluster3	FYBX02009731.1_1	0
cluster3	FYBX02009268.1	1
cluster3	FYBX02010754.1_3	1
cluster3	FYBX02010744.1	0
cluster3	FYBX02010833.1_3	0
cluster3	FYBX02010378.1	1
cluster3	FYBX02010369.1	1
cluster3	FYBX02010066.1	1
cluster3	FYBX02010241.1	0
cluster3	FYBX02010549.1_4	0
cluster3	FYBX02009606.1	0
cluster3	FYBX02009667.1	1
cluster3	FYBX02010795.1	0
cluster3	FYBX02010796.1	0
cluster3	FYBX02010285.1_1	1
cluster3	FYBX02010454.1	1
cluster3	FYBX02010506.1_1	0
cluster3	FYBX02009403.1	0
cluster3	FYBX02010540.1	0
cluster3	FYBX02009176.1	1
cluster3	FYBX02005225.1_2	0
cluster3	FYBX02000098.1	0
cluster3	FYBX02009472.1	1
cluster3	FYBX02009566.1	0
cluster3	FYBX02006294.1	0
cluster3	FYBX02010825.1_1	0
cluster3	FYBX02010834.1	0
cluster3	FYBX02009374.1	0
cluster3	FYBX02009888.1_1	0
cluster3	FYBX02009528.1	0
cluster3	FYBX02010321.1	1
cluster3	FYBX02010491.1_2	1
cluster3	FYBX02009840.1	0
cluster3	FYBX02010447.1	0
cluster3	FYBX02010446.1	0
cluster3	FYBX02009938.1	1
cluster3	FYBX02010146.1_2	0
cluster3	FYBX02006339.1	0
cluster3	FYBX02010365.1	0
cluster3	FYBX02010438.1	0
cluster3	FYBX02010273.1	0
cluster3	FYBX02010200.1	0
cluster3	FYBX02010700.1	0
cluster3	FYBX02010793.1	1
cluster3	FYBX02010217.1	0
cluster3	FYBX02010332.1	0
cluster3	FYBX02009921.1	0
cluster3	FYBX02009923.1	0
cluster3	FYBX02009509.1	1
cluster3	FYBX02009782.1	1
cluster3	FYBX02009783.1	1
cluster3	FYBX02000083.1	1
cluster3	FYBX02010015.1	0
cluster3	FYBX02010339.1	0
cluster3	FYBX02010179.1	0
cluster3	FYBX02009586.1_2	0
cluster3	FYBX02010532.1_1	1
cluster3	FYBX02010533.1	1
cluster3	FYBX02009537.1_3	1
cluster3	FYBX02009602.1_2	0
cluster3	FYBX02008311.1_2	0
cluster3	FYBX02010662.1	0
cluster3	FYBX02010591.1	0
cluster3	FYBX02010674.1	1
cluster3	FYBX02010558.1	1
cluster3	FYBX02009910.1	0
cluster3	FYBX02009646.1_2	0
cluster3	FYBX02009495.1	1
cluster3	FYBX02009875.1	0
cluster3	FYBX02007699.1_1	0
cluster3	FYBX02010718.1_3	1
cluster3	FYBX02010519.1	0
cluster3	FYBX02009496.1	0
cluster3	FYBX02010312.1_2	0
cluster3	FYBX02010201.1_1	0
cluster3	FYBX02009392.1	1
cluster3	FYBX02009533.1	0
cluster3	FYBX02006081.1_2	0
cluster3	FYBX02009961.1	0
cluster3	FYBX02009995.1_1	1
cluster3	FYBX02009914.1_2	0
cluster3	FYBX02009737.1	0
cluster3	FYBX02010103.1_1	1
cluster3	FYBX02010238.1	1
cluster3	FYBX02010211.1	0
cluster3	FYBX02010643.1	1
cluster3	FYBX02009711.1	1
cluster3	FYBX02010250.1	1
cluster3	FYBX02010747.1	1
cluster3	FYBX02010748.1	1
cluster3	FYBX02009654.1	1
cluster3	FYBX02010177.1	0
cluster3	FYBX02010004.1	0
cluster3	FYBX02009749.1	0
cluster3	FYBX02009598.1	1
cluster3	FYBX02010172.1	1
cluster3	FYBX02010786.1	0
cluster3	FYBX02007077.1_2	0
cluster3	FYBX02010212.1	1
cluster3	FYBX02010406.1_2	1
cluster3	FYBX02007883.1	0
cluster3	FYBX02010374.1_1	0
cluster3	FYBX02010746.1	1
cluster3	FYBX02010187.1	1
cluster3	FYBX02009514.1	0
cluster3	FYBX02010405.1	0
cluster3	FYBX02010227.1_1	0
cluster3	FYBX02009802.1	0
cluster3	FYBX02010457.1_2	1
cluster3	FYBX02010203.1_1	1
cluster3	FYBX02009981.1	1
cluster3	FYBX02010640.1	0
cluster3	FYBX02010648.1_2	0
cluster3	FYBX02007371.1	0
cluster3	FYBX02009790.1	0
cluster3	FYBX02010458.1	0
cluster3	FYBX02010763.1	0
cluster3	FYBX02010762.1	0
cluster3	FYBX02010209.1	0
cluster3	FYBX02009877.1	0
cluster3	FYBX02009876.1	0
cluster3	FYBX02009841.1	1
cluster3	FYBX02010776.1	0
cluster3	FYBX02010451.1	0
cluster3	FYBX02009582.1	1
cluster3	FYBX02010706.1	1
cluster3	FYBX02010075.1	1
cluster3	FYBX02010738.1	1
cluster3	FYBX02010739.1	0
cluster3	FYBX02009588.1_1	0
cluster3	FYBX02009529.1	0
cluster3	FYBX02009599.1	1
cluster3	FYBX02010193.1	0
cluster3	FYBX02009226.1_3	0
cluster3	FYBX02008949.1_1	1
cluster3	FYBX02007123.1_2	0
cluster3	FYBX02010456.1	1
cluster3	FYBX02009622.1	1
cluster3	FYBX02009504.1_3	1
cluster3	FYBX02009032.1	1
cluster3	FYBX02010766.1	1
cluster3	FYBX02010767.1_2	1
cluster3	FYBX02009547.1	1
cluster4	FYBX02010182.1	0
cluster4	FYBX02010460.1	1
cluster4	FYBX02010741.1	1
cluster4	FYBX02010098.1_2	1
cluster4	FYBX02009436.1_2	0
cluster4	FYBX02010180.1	0
cluster4	FYBX02010078.1	1
cluster4	FYBX02010420.1_1	1
cluster4	FYBX02009596.1	0
cluster4	FYBX02010000.1	1
cluster4	FYBX02010814.1	1
cluster4	FYBX02007187.1	1
cluster4	FYBX02005648.1	1
cluster4	FYBX02009714.1_2	0
cluster4	FYBX02009409.1	1
cluster4	FYBX02010137.1_1	1
cluster4	FYBX02009525.1	1
cluster4	FYBX02010237.1	0
cluster4	FYBX02009624.1_2	1
cluster4	FYBX02010534.1	1
cluster4	FYBX02010380.1	0
cluster4	FYBX02009504.1_2	0
cluster4	FYBX02007761.1	1
cluster4	FYBX02010135.1	0
cluster4	FYBX02009518.1	0
cluster4	FYBX02009614.1_1	0
cluster4	FYBX02010174.1	0
cluster4	FYBX02010031.1	1
cluster4	FYBX02009664.1_1	1
cluster4	FYBX02010243.1_3	1
cluster4	FYBX02010638.1	0
cluster4	FYBX02009592.1	1
cluster4	FYBX02009822.1_2	0
cluster4	FYBX02010782.1_1	0
cluster4	FYBX02005567.1	0
cluster4	FYBX02010484.1	1
cluster4	FYBX02009897.1	0
cluster4	FYBX02009553.1	0
cluster4	FYBX02007741.1_2	0
cluster4	FYBX02008617.1_2	0
cluster4	FYBX02009871.1	0
cluster4	FYBX02000056.1	0
cluster4	FYBX02010293.1	1
cluster4	FYBX02010479.1	1
cluster4	FYBX02009515.1	1
cluster4	FYBX02000017.1	0
cluster4	FYBX02009684.1	0
cluster4	FYBX02009913.1_1	0
cluster4	FYBX02008302.1	1
cluster4	FYBX02010537.1	0
cluster4	FYBX02010430.1	1
cluster4	FYBX02010424.1_1	0
cluster4	FYBX02010051.1_1	1
cluster4	FYBX02010221.1	1
cluster4	FYBX02010765.1_1	0
cluster4	FYBX02009716.1	1
cluster4	FYBX02010532.1_2	0
cluster4	FYBX02009715.1	0
cluster4	FYBX02010152.1	1
cluster4	FYBX02009265.1	1
cluster4	FYBX02009968.1	0
cluster4	FYBX02009437.1	0
cluster4	FYBX02010535.1	1
cluster4	FYBX02009432.1	0
cluster4	FYBX02010804.1_1	0
cluster4	FYBX02009827.1	1
cluster4	FYBX02010583.1_2	1
cluster4	FYBX02009538.1	0
cluster4	FYBX02010240.1	1
cluster4	FYBX02010377.1	0
cluster4	FYBX02009611.1_2	0
cluster4	FYBX02009744.1	0
cluster4	FYBX02010806.1	0
cluster4	FYBX02010215.1_2	0
cluster4	FYBX02007498.1_1	0
cluster4	FYBX02009615.1_2	0
cluster4	FYBX02010518.1	0
cluster4	FYBX02010517.1	0
cluster4	FYBX02010516.1	0
cluster4	FYBX02009835.1	1
cluster4	FYBX02010042.1	1
cluster4	FYBX02009689.1_2	0
cluster4	FYBX02010715.1	1
cluster4	FYBX02009755.1_1	0
cluster4	FYBX02010285.1_2	0
cluster4	FYBX02010284.1	0
cluster4	FYBX02010065.1_1	1
cluster4	FYBX02009908.1_2	0
cluster4	FYBX02009500.1	0
cluster4	FYBX02009907.1	1
cluster4	FYBX02007682.1_1	0
cluster4	FYBX02010637.1	1
cluster4	FYBX02008842.1	0
cluster4	FYBX02010549.1_3	1
cluster4	FYBX02009539.1_2	0
cluster4	FYBX02009724.1	1
cluster4	FYBX02010199.1	0
cluster4	FYBX02008945.1	1
cluster4	FYBX02009573.1	0
cluster4	FYBX02009522.1	1
cluster4	FYBX02009883.1_2	0
cluster4	FYBX02010690.1	1
cluster4	FYBX02009687.1	1
cluster4	FYBX02010002.1	0
cluster4	FYBX02009226.1_1	0
cluster4	FYBX02010310.1	0
cluster4	FYBX02009577.1	1
cluster4	FYBX02008147.1	1
cluster4	FYBX02010530.1_3	0
cluster4	FYBX02010090.1_2	1
cluster4	FYBX02009555.1	0
cluster4	FYBX02010353.1_2	0
cluster4	FYBX02010648.1_1	1
cluster4	FYBX02010208.1	0
cluster4	FYBX02009990.1	1
cluster4	FYBX02009872.1	1
cluster4	FYBX02010669.1_1	1
cluster4	FYBX02010670.1	1
cluster4	FYBX02009721.1	1
cluster4	FYBX02009160.1_4	0
cluster4	FYBX02010130.1	1
cluster4	FYBX02010129.1	0
cluster4	FYBX02010128.1	0
cluster4	FYBX02010671.1	1
cluster4	FYBX02010453.1	1
cluster4	FYBX02009650.1_1	1
cluster4	FYBX02009900.1	0
cluster4	FYBX02009576.1	1
cluster4	FYBX02010344.1_2	0
cluster4	FYBX02010510.1	1
cluster4	FYBX02009785.1	1
cluster4	FYBX02010728.1	1
cluster5	FYBX02010573.1	1
cluster5	FYBX02010014.1_1	1
cluster5	FYBX02009649.1_1	1
cluster5	FYBX02009556.1_2	1
cluster5	FYBX02009535.1	1
cluster5	FYBX02010562.1	0
cluster5	FYBX02009464.1	0
cluster5	FYBX02010297.1_1	0
cluster5	FYBX02010575.1	0
cluster5	FYBX02009619.1	1
cluster5	FYBX02010759.1_1	1
cluster5	FYBX02009177.1	0
cluster5	FYBX02009911.1	0
cluster5	FYBX02010476.1	1
cluster5	FYBX02010477.1	0
cluster5	FYBX02009664.1_2	1
cluster5	FYBX02010287.1	0
cluster5	FYBX02009736.1	1
cluster5	FYBX02010409.1_3	0
cluster5	FYBX02010409.1_1	1
cluster5	FYBX02009865.1_3	0
cluster5	FYBX02009864.1_1	1
cluster5	FYBX02010841.1_1	1
cluster5	FYBX02010490.1_1	0
cluster5	FYBX02010701.1_1	0
cluster5	FYBX02010695.1	0
cluster5	FYBX02010694.1_1	0
cluster5	FYBX02010242.1	1
cluster5	FYBX02009658.1	1
cluster5	FYBX02010685.1	1
cluster5	FYBX02010045.1_3	1
cluster5	FYBX02009630.1_2	0
cluster5	FYBX02007601.1_1	0
cluster5	FYBX02010368.1	0
cluster5	FYBX02010672.1_1	1
cluster5	FYBX02009639.1	1
cluster5	FYBX02010140.1	0
cluster5	FYBX02010141.1	0
cluster5	FYBX02010629.1_2	0
cluster5	FYBX02000087.1	0
cluster5	FYBX02010051.1_2	1
cluster5	FYBX02009561.1	0
cluster5	FYBX02010424.1_3	1
cluster5	FYBX02010072.1_2	1
cluster5	FYBX02010252.1_2	0
cluster5	FYBX02010557.1	1
cluster5	FYBX02010636.1	1
cluster5	FYBX02009750.1	1
cluster5	FYBX02009731.1_2	0
cluster5	FYBX02009620.1_2	0
cluster5	FYBX02010412.1_2	0
cluster5	FYBX02009873.1	1
cluster5	FYBX02009732.1_2	0
cluster5	FYBX02009769.1	1
cluster5	FYBX02009803.1	0
cluster5	FYBX02009922.1	1
cluster5	FYBX02010499.1	0
cluster5	FYBX02010251.1	1
cluster5	FYBX02010222.1	0
cluster5	FYBX02005816.1	1
cluster5	FYBX02009549.1	1
cluster5	FYBX02010201.1_2	0
cluster5	FYBX02006401.1	1
cluster5	FYBX02010600.1	1
cluster5	FYBX02010601.1	1
cluster5	FYBX02010018.1	1
cluster5	FYBX02010704.1	0
cluster5	FYBX02010313.1	1
cluster5	FYBX02010314.1	1
cluster5	FYBX02009869.1	1
cluster5	FYBX02009870.1	1
cluster5	FYBX02006799.1	1
cluster5	FYBX02009645.1	1
cluster5	FYBX02010225.1	0
cluster5	FYBX02009919.1	0
cluster5	FYBX02009778.1	0
cluster5	FYBX02010588.1	1
cluster5	FYBX02010530.1_1	1
cluster5	FYBX02000109.1_2	0
cluster5	FYBX02009680.1	0
cluster5	FYBX02010758.1	0
cluster5	FYBX02009931.1_2	1
cluster5	FYBX02009603.1	1
cluster5	FYBX02010526.1	0
cluster5	FYBX02009485.1	0
cluster5	FYBX02009587.1	0
cluster5	FYBX02009806.1	1
cluster5	FYBX02009807.1_2	1
cluster5	FYBX02009601.1_2	1
cluster5	FYBX02009389.1_2	1
cluster5	FYBX02007713.1	1
cluster5	FYBX02006035.1_1	1
cluster5	FYBX02009442.1	1
cluster5	FYBX02010718.1_1	1
cluster5	FYBX02010059.1	1
cluster5	FYBX02009308.1	1
cluster5	FYBX02009425.1	0
cluster5	FYBX02010642.1	1
cluster5	FYBX02010826.1	1
cluster5	FYBX02010219.1	0
cluster5	FYBX02010734.1	1
cluster5	FYBX02009410.1	1
cluster6	FYBX02009743.1_2	0
cluster6	FYBX02010232.1	0
cluster6	FYBX02010068.1_2	1
cluster6	FYBX02009891.1	1
cluster6	FYBX02007708.1	0
cluster6	FYBX02010030.1	0
cluster6	FYBX02010366.1	1
cluster6	FYBX02010367.1	1
cluster6	FYBX02009491.1_2	1
cluster6	FYBX02010696.1	0
cluster6	FYBX02010056.1	1
cluster6	FYBX02010089.1_1	1
cluster6	FYBX02008944.1	1
cluster6	FYBX02009940.1	0
cluster6	FYBX02010108.1_2	1
cluster6	FYBX02009815.1_2	1
cluster6	FYBX02008358.1_1	0
cluster6	FYBX02009605.1	1
cluster6	FYBX02009993.1_1	0
cluster6	FYBX02010825.1_2	1
cluster6	FYBX02010435.1	0
cluster6	FYBX02009983.1_2	0
cluster6	FYBX02009845.1	0
cluster6	FYBX02000119.1	1
cluster6	FYBX02010464.1	1
cluster6	FYBX02010808.1	1
cluster6	FYBX02000091.1	0
cluster6	FYBX02010813.1_2	0
cluster6	FYBX02010220.1_2	1
cluster6	FYBX02010401.1	1
cluster6	FYBX02009474.1_1	0
cluster6	FYBX02009686.1	1
cluster6	FYBX02010009.1_1	1
cluster6	FYBX02010010.1_2	1
cluster6	FYBX02010134.1	1
cluster6	FYBX02010116.1_1	0
cluster6	FYBX02009114.1	0
cluster6	FYBX02010566.1	1
cluster6	FYBX02009499.1	1
cluster6	FYBX02010692.1	1
cluster6	FYBX02009717.1	1
cluster6	FYBX02009982.1	0
cluster6	FYBX02010041.1	1
cluster6	FYBX02010500.1_3	1
cluster6	FYBX02010264.1	0
cluster6	FYBX02010265.1	0
cluster6	FYBX02009554.1	0
cluster6	FYBX02009468.1_2	1
cluster6	FYBX02009384.1	0
cluster6	FYBX02010649.1	1
cluster6	FYBX02009829.1	0
cluster6	FYBX02009830.1	0
cluster6	FYBX02010323.1_2	1
cluster6	FYBX02009755.1_3	0
cluster6	FYBX02009543.1	0
cluster6	FYBX02008937.1	0
cluster6	FYBX02009734.1	0
cluster6	FYBX02009970.1	0
cluster6	FYBX02007779.1	1
cluster6	FYBX02009559.1_2	0
cluster6	FYBX02009787.1	1
cluster6	FYBX02009786.1	1
cluster6	FYBX02009367.1	1
cluster6	FYBX02009670.1	0
cluster6	FYBX02008858.1	1
cluster6	FYBX02010833.1_2	1
cluster6	FYBX02010707.1	1
cluster6	FYBX02009745.1	0
cluster6	FYBX02010541.1	0
cluster6	FYBX02009482.1	1
cluster6	FYBX02010373.1	0
cluster6	FYBX02010192.1	0
cluster6	FYBX02009936.1	1
cluster6	FYBX02010375.1	0
cluster6	FYBX02010184.1_2	1
cluster6	FYBX02010183.1	1
cluster6	FYBX02009545.1	1
cluster6	FYBX02010809.1	0
cluster6	FYBX02010164.1	0
cluster6	FYBX02009604.1	0
cluster6	FYBX02010443.1_2	1
cluster6	FYBX02010139.1	1
cluster6	FYBX02010547.1	1
cluster6	FYBX02010110.1_3	1
cluster6	FYBX02010110.1_1	1
cluster6	FYBX02009662.1	0
cluster6	FYBX02009570.1	0
cluster6	FYBX02009676.1	1
cluster6	FYBX02009594.1	0
cluster6	FYBX02010580.1	1
cluster6	FYBX02010579.1	0
cluster6	FYBX02005765.1	0
cluster6	FYBX02009903.1	0
cluster6	FYBX02010233.1	1
cluster6	FYBX02010466.1	1
cluster6	FYBX02009929.1_5	1
cluster6	FYBX02009929.1_3	1
cluster6	FYBX02009647.1	1
cluster6	FYBX02009634.1_1	1
cluster6	FYBX02010046.1	1
cluster6	FYBX02000135.1	1
cluster6	FYBX02007498.1_2	1
cluster6	FYBX02009930.1	1
cluster6	FYBX02009931.1_3	1
cluster6	FYBX02009931.1_1	1
cluster6	FYBX02006426.1	1
cluster6	FYBX02009477.1	0
cluster6	FYBX02010754.1_1	1
cluster7	FYBX02006116.1	0
cluster7	FYBX02010269.1_2	1
cluster7	FYBX02009978.1	0
cluster7	FYBX02010163.1_1	0
cluster7	FYBX02009544.1	1
cluster7	FYBX02010644.1_1	1
cluster7	FYBX02009977.1	1
cluster7	FYBX02000162.1	0
cluster7	FYBX02010421.1	0
cluster7	FYBX02010697.1	1
cluster7	FYBX02010698.1	1
cluster7	FYBX02010699.1	1
cluster7	FYBX02006064.1	0
cluster7	FYBX02008309.1_2	0
cluster7	FYBX02007566.1	1
cluster7	FYBX02010656.1	0
cluster7	FYBX02000079.1	1
cluster7	FYBX02009929.1_2	0
cluster7	FYBX02010070.1	1
cluster7	FYBX02010101.1	1
cluster7	FYBX02008978.1_2	1
cluster7	FYBX02009326.1	1
cluster7	FYBX02009854.1	1
cluster7	FYBX02009660.1_1	1
cluster7	FYBX02010020.1_2	0
cluster7	FYBX02009517.1_2	0
cluster7	FYBX02000134.1_1	1
cluster7	FYBX02010608.1	0
cluster7	FYBX02010663.1	0
cluster7	FYBX02010455.1_1	0
cluster7	FYBX02010005.1	0
cluster7	FYBX02010303.1_1	0
cluster7	FYBX02009924.1	1
cluster7	FYBX02010483.1	0
cluster7	FYBX02000168.1	1
cluster7	FYBX02005479.1	0
cluster7	FYBX02009779.1	1
cluster7	FYBX02010062.1_2	0
cluster7	FYBX02009725.1	1
cluster7	FYBX02010544.1	1
cluster7	FYBX02010307.1_2	0
cluster7	FYBX02009925.1_2	0
cluster7	FYBX02010116.1_2	0
cluster7	FYBX02009777.1	1
cluster7	FYBX02010282.1_1	1
cluster7	FYBX02010598.1_1	0
cluster7	FYBX02009681.1	0
cluster7	FYBX02008326.1	0
cluster7	FYBX02009962.1	1
cluster7	FYBX02009389.1_1	1
cluster7	FYBX02010009.1_2	0
cluster7	FYBX02010090.1_1	1
cluster7	FYBX02010185.1_1	0
cluster7	FYBX02006845.1	0
cluster7	FYBX02010481.1	0
cluster7	FYBX02009965.1_1	0
cluster7	FYBX02010309.1	1
cluster7	FYBX02009862.1_1	0
cluster7	FYBX02008629.1	0
cluster7	FYBX02009612.1_1	0
cluster7	FYBX02010220.1_3	1
cluster7	FYBX02009732.1_1	0
cluster7	FYBX02010467.1	1
cluster7	FYBX02009546.1	1
cluster7	FYBX02009703.1_2	1
cluster7	FYBX02010370.1	1
cluster7	FYBX02010255.1_2	0
cluster7	FYBX02010586.1	0
cluster7	FYBX02009704.1	0
cluster7	FYBX02010829.1	1
cluster7	FYBX02008708.1	0
cluster7	FYBX02009581.1_1	0
cluster7	FYBX02009810.1	0
cluster7	FYBX02010396.1	1
cluster7	FYBX02009571.1	0
cluster7	FYBX02009892.1	1
cluster7	FYBX02010171.1	0
cluster7	FYBX02010043.1	0
cluster7	FYBX02009706.1	1
cluster7	FYBX02009954.1_1	0
cluster7	FYBX02009955.1_2	1
cluster7	FYBX02010631.1	1
cluster7	FYBX02010630.1	0
cluster7	FYBX02010124.1	1
cluster7	FYBX02010123.1	0
cluster7	FYBX02010311.1	0
cluster7	FYBX02009471.1_2	0
cluster7	FYBX02010170.1	1
cluster7	FYBX02010312.1_1	0
cluster7	FYBX02009311.1_1	0
cluster7	FYBX02009311.1_3	0
cluster7	FYBX02007493.1	0
cluster7	FYBX02009998.1_1	0
cluster7	FYBX02008414.1	0
cluster7	FYBX02010067.1	0
cluster7	FYBX02009754.1	0
cluster8	FYBX02010379.1	0
cluster8	FYBX02009476.1	1
cluster8	FYBX02010330.1	1
cluster8	FYBX02010108.1_1	0
cluster8	FYBX02000161.1	1
cluster8	FYBX02010665.1	0
cluster8	FYBX02009860.1	0
cluster8	FYBX02010583.1_1	0
cluster8	FYBX02010487.1	1
cluster8	FYBX02010489.1	0
cluster8	FYBX02010620.1	1
cluster8	FYBX02010666.1	1
cluster8	FYBX02010488.1	1
cluster8	FYBX02010584.1_2	0
cluster8	FYBX02009966.1	0
cluster8	FYBX02008538.1	0
cluster8	FYBX02007112.1	0
cluster8	FYBX02009983.1_1	0
cluster8	FYBX02010659.1	1
cluster8	FYBX02009996.1	0
cluster8	FYBX02009997.1	0
cluster8	FYBX02009960.1	0
cluster8	FYBX02009718.1	1
cluster8	FYBX02009520.1	1
cluster8	FYBX02009552.1	1
cluster8	FYBX02009713.1_3	0
cluster8	FYBX02010459.1	1
cluster8	FYBX02008902.1	1
cluster8	FYBX02010084.1	1
cluster8	FYBX02009902.1	1
cluster8	FYBX02009613.1	1
cluster8	FYBX02000125.1	1
cluster8	FYBX02010328.1	1
cluster8	FYBX02010450.1	0
cluster8	FYBX02005980.1	1
cluster8	FYBX02010792.1_1	1
cluster8	FYBX02010615.1	0
cluster8	FYBX02010374.1_2	0
cluster8	FYBX02009967.1	0
cluster8	FYBX02010072.1_3	0
cluster8	FYBX02009524.1	0
cluster8	FYBX02009389.1_3	0
cluster8	FYBX02010610.1	0
cluster8	FYBX02009882.1_2	1
cluster8	FYBX02009881.1	0
cluster8	FYBX02009842.1_2	0
cluster8	FYBX02009719.1	1
cluster8	FYBX02010061.1	1
cluster8	FYBX02009791.1	1
cluster8	FYBX02009581.1_3	1
cluster8	FYBX02009855.1_2	0
cluster8	FYBX02010694.1_2	1
cluster8	FYBX02009370.1	0
cluster8	FYBX02009426.1	1
cluster8	FYBX02010204.1	1
cluster8	FYBX02010743.1_3	0
cluster8	FYBX02009916.1	0
cluster8	FYBX02006456.1	0
cluster8	FYBX02009949.1_1	1
cluster8	FYBX02010125.1	1
cluster8	FYBX02000155.1	1
cluster8	FYBX02010765.1_3	0
cluster8	FYBX02010465.1	1
cluster8	FYBX02009567.1	0
cluster8	FYBX02009973.1	0
cluster8	FYBX02010252.1_1	1
cluster8	FYBX02010740.1	1
cluster8	FYBX02010181.1_1	0
cluster8	FYBX02010181.1_3	0
cluster8	FYBX02010717.1_3	0
cluster8	FYBX02010712.1	1
cluster8	FYBX02009502.1	0
cluster8	FYBX02008879.1	1
cluster8	FYBX02009883.1_1	1
cluster8	FYBX02010239.1	1
cluster8	FYBX02010564.1_1	0
cluster8	FYBX02009917.1	0
cluster8	FYBX02010548.1	1
cluster8	FYBX02009563.1	0
cluster8	FYBX02010335.1_2	1
cluster8	FYBX02010334.1	0
cluster8	FYBX02009459.1_3	1
cluster8	FYBX02009536.1	1
cluster8	FYBX02009925.1_1	0
cluster8	FYBX02009652.1	0
cluster8	FYBX02010371.1_1	1
cluster8	FYBX02010372.1	1
cluster8	FYBX02009160.1_2	0
cluster8	FYBX02010254.1	1
cluster8	FYBX02009422.1_1	0
cluster8	FYBX02000152.1	0
cluster8	FYBX02009850.1	0
cluster8	FYBX02009849.1	0
cluster8	FYBX02010076.1_2	0
cluster9	FYBX02008994.1	1
cluster9	FYBX02010206.1_1	0
cluster9	FYBX02010205.1	0
cluster9	FYBX02000166.1_1	0
cluster9	FYBX02000166.1_3	0
cluster9	FYBX02008033.1_1	0
cluster9	FYBX02009868.1_1	1
cluster9	FYBX02010155.1	1
cluster9	FYBX02009527.1	0
cluster9	FYBX02010132.1_2	0
cluster9	FYBX02009682.1	1
cluster9	FYBX02009826.1_1	0
cluster9	FYBX02010156.1	1
cluster9	FYBX02010709.1_1	1
cluster9	FYBX02009492.1	0
cluster9	FYBX02006505.1	0
cluster9	FYBX02009941.1	1
cluster9	FYBX02009490.1	1
cluster9	FYBX02009879.1_2	0
cluster9	FYBX02008844.1	0
cluster9	FYBX02010645.1_1	0
cluster9	FYBX02010434.1	1
cluster9	FYBX02009896.1_3	1
cluster9	FYBX02010024.1_1	0
cluster9	FYBX02009712.1_2	0
cluster9	FYBX02010757.1	1
cluster9	FYBX02010406.1_1	1
cluster9	FYBX02009621.1	0
cluster9	FYBX02010546.1	0
cluster9	FYBX02009043.1	1
cluster9	FYBX02010276.1	1
cluster9	FYBX02010686.1	1
cluster9	FYBX02000151.1_2	0
cluster9	FYBX02010122.1	1
cluster9	FYBX02010277.1	1
cluster9	FYBX02010278.1	0
cluster9	FYBX02010624.1_1	0
cluster9	FYBX02010624.1_3	0
cluster9	FYBX02010622.1	1
cluster9	FYBX02008642.1	1
cluster9	FYBX02010064.1	0
cluster9	FYBX02009703.1_1	1
cluster9	FYBX02010771.1_1	0
cluster9	FYBX02009531.1	1
cluster9	FYBX02010036.1	1
cluster9	FYBX02009586.1_1	0
cluster9	FYBX02009429.1_2	1
cluster9	FYBX02010014.1_2	0
cluster9	FYBX02010020.1_1	0
cluster9	FYBX02009479.1	1
cluster9	FYBX02009634.1_3	0
cluster9	FYBX02009698.1_2	0
cluster9	FYBX02010729.1	0
cluster9	FYBX02010794.1_1	1
cluster9	FYBX02008659.1	0
cluster9	FYBX02010658.1_1	0
cluster9	FYBX02010650.1	1
cluster9	FYBX02009663.1_2	1
cluster9	FYBX02010157.1	1
cluster9	FYBX02008229.1	0
cluster9	FYBX02009626.1	0
cluster9	FYBX02010589.1	1
cluster9	FYBX02010568.1	1
cluster9	FYBX02009224.1	0
cluster9	FYBX02010569.1	1
cluster9	FYBX02010410.1	0
cluster9	FYBX02010006.1	0
cluster9	FYBX02000097.1	0
cluster9	FYBX02009887.1	0
cluster9	FYBX02010572.1	0
cluster9	FYBX02010107.1	1
cluster9	FYBX02010623.1	0
cluster9	FYBX02010077.1	1
cluster9	FYBX02010115.1	0
cluster9	FYBX02010190.1_2	1
cluster9	FYBX02009568.1	1
cluster9	FYBX02010081.1_1	0
cluster9	FYBX02009844.1_2	1
cluster9	FYBX02010109.1_2	1
cluster9	FYBX02010542.1	0
cluster9	FYBX02009444.1	0
cluster9	FYBX02010521.1	1
cluster9	FYBX02010725.1	0
cluster9	FYBX02010055.1	0
cluster9	FYBX02010490.1_2	0
cluster9	FYBX02008369.1	0
cluster9	FYBX02005925.1	1
cluster9	FYBX02010759.1_2	0
cluster9	FYBX02010120.1	1
cluster9	FYBX02009178.1	1
cluster9	FYBX02008356.1	1
cluster9	FYBX02009867.1	0
cluster9	FYBX02009738.1	1
cluster9	FYBX02009755.1_2	1
cluster9	FYBX02008313.1	1
cluster9	FYBX02010169.1_2	0
cluster9	FYBX02009193.1	1
cluster9	FYBX02009727.1	1
cluster9	FYBX02010127.1_2	0
cluster9	FYBX02009885.1	1
cluster9	FYBX02009511.1	0
cluster10	FYBX02009569.1	0
cluster10	FYBX02009999.1_2	1
cluster10	FYBX02009646.1_1	0
cluster10	FYBX02009551.1	0
cluster10	FYBX02009880.1	0
cluster10	FYBX02009565.1_1	0
cluster10	FYBX02009443.1	1
cluster10	FYBX02010609.1	1
cluster10	FYBX02009474.1_2	1
cluster10	FYBX02009609.1	0
cluster10	FYBX02010693.1	1
cluster10	FYBX02009927.1	0
cluster10	FYBX02009286.1	0
cluster10	FYBX02010158.1	1
cluster10	FYBX02010816.1_3	1
cluster10	FYBX02010816.1_1	1
cluster10	FYBX02010817.1	1
cluster10	FYBX02010818.1	1
cluster10	FYBX02010394.1	1
cluster10	FYBX02009720.1	1
cluster10	FYBX02010304.1	1
cluster10	FYBX02009405.1	0
cluster10	FYBX02010423.1	0
cluster10	FYBX02006969.1_2	1
cluster10	FYBX02009429.1_1	0
cluster10	FYBX02005469.1	0
cluster10	FYBX02010427.1	1
cluster10	FYBX02009463.1	1
cluster10	FYBX02010677.1	1
cluster10	FYBX02009679.1	1
cluster10	FYBX02009671.1	0
cluster10	FYBX02009702.1	1
cluster10	FYBX02010462.1	0
cluster10	FYBX02010745.1	1
cluster10	FYBX02010302.1	0
cluster10	FYBX02010303.1_2	1
cluster10	FYBX02009846.1_2	1
cluster10	FYBX02010717.1_2	0
cluster10	FYBX02010100.1	1
cluster10	FYBX02009618.1	1
cluster10	FYBX02010137.1_3	0
cluster10	FYBX02010136.1	0
cluster10	FYBX02009683.1	1
cluster10	FYBX02008423.1	1
cluster10	FYBX02010660.1	1
cluster10	FYBX02010727.1	0
cluster10	FYBX02000167.1	0
cluster10	FYBX02009763.1	0
cluster10	FYBX02010133.1	0
cluster10	FYBX02000052.1	0
cluster10	FYBX02010664.1_1	1
cluster10	FYBX02009572.1	1
cluster10	FYBX02010732.1_2	0
cluster10	FYBX02010384.1_3	1
cluster10	FYBX02010384.1_1	1
cluster10	FYBX02010756.1_3	1
cluster10	FYBX02010756.1_1	1
cluster10	FYBX02010577.1	1
cluster10	FYBX02010527.1	1
cluster10	FYBX02009814.1	1
cluster10	FYBX02010683.1_1	0
cluster10	FYBX02009918.1_1	0
cluster10	FYBX02009575.1	1
cluster10	FYBX02010841.1_2	0
cluster10	FYBX02009557.1	1
cluster10	FYBX02010145.1	0
cluster10	FYBX02009616.1	0
cluster10	FYBX02009564.1	0
cluster10	FYBX02009905.1_2	0
cluster10	FYBX02009227.1	1
cluster10	FYBX02009861.1	1
cluster10	FYBX02009422.1_3	0
cluster10	FYBX02008969.1	0
cluster10	FYBX02009758.1	0
cluster10	FYBX02010833.1_1	1
cluster10	FYBX02009843.1	1
cluster10	FYBX02009864.1_2	1
cluster10	FYBX02007591.1	1
cluster10	FYBX02000115.1	0
cluster10	FYBX02006215.1	0
cluster10	FYBX02010770.1	0
cluster10	FYBX02009438.1	1
cluster10	FYBX02009776.1	0
cluster10	FYBX02010688.1	0
cluster10	FYBX02010281.1_2	1
cluster10	FYBX02010322.1_3	0
cluster10	FYBX02010322.1_1	1
cluster10	FYBX02010198.1_1	1
cluster10	FYBX02009955.1_1	0
cluster10	FYBX02010585.1_1	1
cluster10	FYBX02010294.1	1
cluster10	FYBX02010646.1	1
cluster10	FYBX02010647.1	1
cluster10	FYBX02010824.1	0
cluster10	FYBX02009895.1	0
cluster10	FYBX02010823.1	0
cluster10	FYBX02010595.1	1
cluster10	FYBX02010683.1_3	1
cluster10	FYBX02010633.1	1
cluster10	FYBX02010675.1	0
cluster10	FYBX02010668.1	1
cluster11	FYBX02009999.1_1	1
cluster11	FYBX02010597.1_1	1
cluster11	FYBX02010598.1_2	0
cluster11	FYBX02009958.1	1
cluster11	FYBX02010843.1	0
cluster11	FYBX02010226.1_1	0
cluster11	FYBX02009672.1	1
cluster11	FYBX02007623.1	0
cluster11	FYBX02009707.1	1
cluster11	FYBX02006101.1	0
cluster11	FYBX02010502.1	0
cluster11	FYBX02009947.1_2	0
cluster11	FYBX02009540.1_1	1
cluster11	FYBX02009480.1	0
cluster11	FYBX02010249.1	0
cluster11	FYBX02010418.1	0
cluster11	FYBX02009764.1	0
cluster11	FYBX02007123.1_1	1
cluster11	FYBX02010812.1	0
cluster11	FYBX02009632.1	1
cluster11	FYBX02009698.1_1	0
cluster11	FYBX02009865.1_2	0
cluster11	FYBX02008222.1	1
cluster11	FYBX02010297.1_2	1
cluster11	FYBX02009631.1	1
cluster11	FYBX02009649.1_2	1
cluster11	FYBX02000108.1_1	0
cluster11	FYBX02010737.1	1
cluster11	FYBX02010184.1_1	0
cluster11	FYBX02010281.1_1	1
cluster11	FYBX02010168.1_2	0
cluster11	FYBX02009896.1_1	1
cluster11	FYBX02010563.1	1
cluster11	FYBX02009486.1	0
cluster11	FYBX02010040.1	0
cluster11	FYBX02000163.1	0
cluster11	FYBX02010713.1	0
cluster11	FYBX02010083.1	1
cluster11	FYBX02008949.1_2	1
cluster11	FYBX02009493.1	1
cluster11	FYBX02010198.1_2	0
cluster11	FYBX02009505.1	0
cluster11	FYBX02010500.1_1	1
cluster11	FYBX02010159.1	0
cluster11	FYBX02010538.1_1	1
cluster11	FYBX02010167.1_1	1
cluster11	FYBX02009325.1	0
cluster11	FYBX02010068.1_1	1
cluster11	FYBX02005973.1_1	1
cluster11	FYBX02009756.1	0
cluster11	FYBX02010654.1_2	1
cluster11	FYBX02009282.1	1
cluster11	FYBX02010804.1_2	0
cluster11	FYBX02009788.1	0
cluster11	FYBX02010286.1	1
cluster11	FYBX02009439.1	1
cluster11	FYBX02009789.1	0
cluster11	FYBX02005389.1	0
cluster11	FYBX02010082.1	1
cluster11	FYBX02009994.1	0
cluster11	FYBX02009995.1_3	1
cluster11	FYBX02010578.1	1
cluster11	FYBX02010442.1	0
cluster11	FYBX02009513.1	0
cluster11	FYBX02010408.1_3	0
cluster11	FYBX02010408.1_1	0
cluster11	FYBX02010407.1	0
cluster11	FYBX02009988.1	1
cluster11	FYBX02010229.1	0
cluster11	FYBX02009259.1	0
cluster11	FYBX02010188.1	0
cluster11	FYBX02010292.1	0
cluster11	FYBX02006489.1	0
cluster11	FYBX02009034.1	0
cluster11	FYBX02009884.1	1
cluster11	FYBX02010121.1	0
cluster11	FYBX02010486.1	1
cluster11	FYBX02009357.1	0
cluster11	FYBX02006399.1	0
cluster11	FYBX02009623.1	0
cluster11	FYBX02010773.1	1
cluster12	FYBX02010717.1_1	0
cluster12	FYBX02010811.1	0
cluster12	FYBX02010810.1	1
cluster12	FYBX02010220.1_4	1
cluster12	FYBX02009740.1	1
cluster12	FYBX02010626.1	0
cluster12	FYBX02010679.1	0
cluster12	FYBX02010678.1	0
cluster12	FYBX02010680.1	1
cluster12	FYBX02010681.1	1
cluster12	FYBX02010682.1_3	1
cluster12	FYBX02010682.1_1	1
cluster12	FYBX02008706.1	0
cluster12	FYBX02010074.1	0
cluster12	FYBX02010783.1_1	1
cluster12	FYBX02009775.1	0
cluster12	FYBX02009311.1_2	0
cluster12	FYBX02000159.1	0
cluster12	FYBX02009846.1_1	1
cluster12	FYBX02010495.1	1
cluster12	FYBX02009558.1_2	1
cluster12	FYBX02010137.1_2	1
cluster12	FYBX02010298.1_1	1
cluster12	FYBX02010299.1	1
cluster12	FYBX02009795.1	0
cluster12	FYBX02006566.1	0
cluster12	FYBX02010409.1_2	1
cluster12	FYBX02009848.1	1
cluster12	FYBX02009288.1	0
cluster12	FYBX02010160.1	0
cluster12	FYBX02010053.1	1
cluster12	FYBX02009898.1_2	1
cluster12	FYBX02010266.1	1
cluster12	FYBX02010469.1	1
cluster12	FYBX02010530.1_2	1
cluster12	FYBX02010216.1	1
cluster12	FYBX02000149.1	0
cluster12	FYBX02010218.1	1
cluster12	FYBX02009741.1	0
cluster12	FYBX02010327.1_1	0
cluster12	FYBX02010354.1	0
cluster12	FYBX02006863.1	0
cluster12	FYBX02010452.1	1
cluster12	FYBX02010565.1_1	0
cluster12	FYBX02000025.1	1
cluster12	FYBX02009950.1_1	0
cluster12	FYBX02008554.1	0
cluster12	FYBX02009947.1_3	1
cluster12	FYBX02010227.1_2	0
cluster12	FYBX02000142.1	1
cluster12	FYBX02010269.1_1	1
cluster12	FYBX02009730.1_2	1
cluster12	FYBX02009368.1	0
cluster12	FYBX02009866.1	0
cluster12	FYBX02009865.1_1	0
cluster12	FYBX02007271.1	0
cluster12	FYBX02010524.1_2	0
cluster12	FYBX02010282.1_2	0
cluster12	FYBX02009699.1	1
cluster12	FYBX02010432.1_1	0
cluster12	FYBX02010658.1_2	1
cluster12	FYBX02009760.1_2	1
cluster12	FYBX02010455.1_2	0
cluster12	FYBX02000111.1	1
cluster12	FYBX02009984.1_2	1
cluster12	FYBX02009735.1	0
cluster12	FYBX02000100.1	1
cluster12	FYBX02010794.1_2	0
cluster12	FYBX02010352.1	0
cluster12	FYBX02008091.1	1
cluster12	FYBX02010203.1_2	0
cluster12	FYBX02010353.1_1	1
cluster12	FYBX02009488.1	1
cluster12	FYBX02008409.1_2	0
cluster12	FYBX02010001.1	1
cluster12	FYBX02010071.1	1
cluster12	FYBX02009688.1_2	0
cluster12	FYBX02010691.1	0
cluster12	FYBX02009957.1	0
cluster12	FYBX02009519.1	1
cluster12	FYBX02009427.1	0
cluster12	FYBX02010245.1	0
cluster12	FYBX02010570.1	0
cluster12	FYBX02000109.1_1	0
cluster12	FYBX02010102.1	0
cluster12	FYBX02010307.1_1	1
cluster12	FYBX02009669.1	0
cluster12	FYBX02010683.1_5	0
cluster12	FYBX02010306.1_2	1
cluster12	FYBX02009602.1_1	1
cluster12	FYBX02009418.1	1
cluster12	FYBX02010105.1	0
cluster13	FYBX02010571.1_1	0
cluster13	FYBX02010657.1	0
cluster13	FYBX02009504.1_4	0
cluster13	FYBX02009805.1	1
cluster13	FYBX02009534.1	0
cluster13	FYBX02010431.1_1	1
cluster13	FYBX02009825.1	0
cluster13	FYBX02009826.1_2	1
cluster13	FYBX02010564.1_2	0
cluster13	FYBX02009690.1	1
cluster13	FYBX02010584.1_1	1
cluster13	FYBX02010062.1_1	1
cluster13	FYBX02009607.1_1	0
cluster13	FYBX02010520.1	1
cluster13	FYBX02008978.1_1	1
cluster13	FYBX02009580.1	0
cluster13	FYBX02009548.1	1
cluster13	FYBX02010525.1_1	0
cluster13	FYBX02009823.1	1
cluster13	FYBX02009909.1	1
cluster13	FYBX02009747.1	0
cluster13	FYBX02010582.1	1
cluster13	FYBX02010348.1	1
cluster13	FYBX02010257.1_1	1
cluster13	FYBX02009610.1	0
cluster13	FYBX02009459.1_2	1
cluster13	FYBX02010625.1	0
cluster13	FYBX02009491.1_1	1
cluster13	FYBX02010567.1	0
cluster13	FYBX02009914.1_1	0
cluster13	FYBX02010461.1	0
cluster13	FYBX02009163.1	1
cluster13	FYBX02009780.1	0
cluster13	FYBX02009899.1	0
cluster13	FYBX02010574.1	1
cluster13	FYBX02005270.1	1
cluster13	FYBX02009801.1	1
cluster13	FYBX02009628.1	0
cluster13	FYBX02009904.1	1
cluster13	FYBX02010654.1_1	0
cluster13	FYBX02009584.1	1
cluster13	FYBX02010752.1	1
cluster13	FYBX02010753.1	1
cluster13	FYBX02009965.1_2	0
cluster13	FYBX02010778.1	0
cluster13	FYBX02010035.1	1
cluster13	FYBX02009434.1	0
cluster13	FYBX02010804.1_4	1
cluster13	FYBX02009624.1_1	0
cluster13	FYBX02009833.1_1	0
cluster13	FYBX02010214.1	1
cluster13	FYBX02009834.1_2	1
cluster13	FYBX02010532.1_4	1
cluster13	FYBX02010619.1_2	1
cluster13	FYBX02010635.1	1
cluster13	FYBX02009809.1	1
cluster13	FYBX02010305.1	1
cluster13	FYBX02009467.1	1
cluster13	FYBX02010052.1	0
cluster13	FYBX02000016.1	1
cluster13	FYBX02010616.1	0
cluster13	FYBX02010661.1	0
cluster13	FYBX02010080.1_2	1
cluster13	FYBX02009708.1	0
cluster13	FYBX02010803.1	1
cluster13	FYBX02010827.1	1
cluster13	FYBX02009642.1	0
cluster13	FYBX02010612.1	0
cluster13	FYBX02009537.1_1	1
cluster13	FYBX02009950.1_2	0
cluster13	FYBX02009644.1	0
cluster13	FYBX02010736.1	1
cluster13	FYBX02009705.1	0
cluster13	FYBX02009595.1	0
cluster13	FYBX02009574.1	1
cluster13	FYBX02010733.1	1
cluster13	FYBX02010167.1_2	0
cluster14	FYBX02010743.1_2	0
cluster14	FYBX02008726.1	0
cluster14	FYBX02010032.1	0
cluster14	FYBX02010028.1_1	1
cluster14	FYBX02010505.1	0
cluster14	FYBX02010500.1_2	0
cluster14	FYBX02010730.1	1
cluster14	FYBX02009874.1	1
cluster14	FYBX02010772.1	0
cluster14	FYBX02010815.1	1
cluster14	FYBX02009751.1	1
cluster14	FYBX02010257.1_2	1
cluster14	FYBX02010259.1	1
cluster14	FYBX02009501.1	0
cluster14	FYBX02009160.1_1	0
cluster14	FYBX02009160.1_3	0
cluster14	FYBX02010590.1	0
cluster14	FYBX02010731.1	0
cluster14	FYBX02010045.1_2	1
cluster14	FYBX02005299.1	0
cluster14	FYBX02009882.1_1	0
cluster14	FYBX02010607.1	1
cluster14	FYBX02009637.1	1
cluster14	FYBX02010189.1	1
cluster14	FYBX02010436.1	0
cluster14	FYBX02010782.1_2	0
cluster14	FYBX02009768.1	0
cluster14	FYBX02009767.1	0
cluster14	FYBX02010525.1_2	0
cluster14	FYBX02010210.1_1	0
cluster14	FYBX02010768.1	0
cluster14	FYBX02010268.1	1
cluster14	FYBX02010298.1_2	1
cluster14	FYBX02010830.1_2	1
cluster14	FYBX02010247.1	1
cluster14	FYBX02010248.1	1
cluster14	FYBX02009588.1_2	1
cluster14	FYBX02000112.1	0
cluster14	FYBX02009283.1	0
cluster14	FYBX02006688.1	1
cluster14	FYBX02010371.1_2	1
cluster14	FYBX02009774.1	0
cluster14	FYBX02009773.1	0
cluster14	FYBX02000153.1	0
cluster14	FYBX02009793.1	0
cluster14	FYBX02009657.1	1
cluster14	FYBX02010771.1_2	0
cluster14	FYBX02009952.1	1
cluster14	FYBX02010783.1_3	0
cluster14	FYBX02010065.1_2	0
cluster14	FYBX02009879.1_3	1
cluster14	FYBX02009878.1	0
cluster14	FYBX02010669.1_2	0
cluster14	FYBX02009202.1	1
cluster14	FYBX02009888.1_2	0
cluster14	FYBX02010597.1_2	1
cluster14	FYBX02010801.1	1
cluster14	FYBX02010802.1	1
cluster14	FYBX02010683.1_2	0
cluster14	FYBX02010010.1_1	0
cluster14	FYBX02008617.1_1	1
cluster14	FYBX02009851.1_1	0
cluster14	FYBX02006969.1_1	0
cluster14	FYBX02009743.1_1	0
cluster14	FYBX02009313.1	1
cluster15	FYBX02010397.1_1	1
cluster15	FYBX02010398.1	0
cluster15	FYBX02010790.1	1
cluster15	FYBX02009800.1	1
cluster15	FYBX02010514.1	1
cluster15	FYBX02010047.1	1
cluster15	FYBX02000156.1	0
cluster15	FYBX02010007.1_1	0
cluster15	FYBX02009974.1	0
cluster15	FYBX02009986.1	0
cluster15	FYBX02010318.1	0
cluster15	FYBX02009591.1	1
cluster15	FYBX02010449.1	0
cluster15	FYBX02010627.1	0
cluster15	FYBX02009942.1	1
cluster15	FYBX02009949.1_2	1
cluster15	FYBX02009943.1	1
cluster15	FYBX02009944.1	1
cluster15	FYBX02006035.1_2	1
cluster15	FYBX02009226.1_2	1
cluster15	FYBX02010104.1	1
cluster15	FYBX02010842.1	1
cluster15	FYBX02009746.1	0
cluster15	FYBX02009915.1	1
cluster15	FYBX02010703.1	0
cluster15	FYBX02006757.1	0
cluster15	FYBX02010787.1_2	1
cluster15	FYBX02000164.1	1
cluster15	FYBX02010263.1	1
cluster15	FYBX02010013.1	0
cluster15	FYBX02010163.1_2	0
cluster15	FYBX02010532.1_3	1
cluster15	FYBX02009497.1	0
cluster15	FYBX02007699.1_2	1
cluster15	FYBX02009565.1_2	0
cluster15	FYBX02010349.1	0
cluster15	FYBX02009828.1	1
cluster15	FYBX02010617.1	1
cluster15	FYBX02009701.1	0
cluster15	FYBX02006081.1_1	0
cluster15	FYBX02009675.1	0
cluster15	FYBX02010628.1	1
cluster15	FYBX02010632.1	0
cluster15	FYBX02010797.1	0
cluster15	FYBX02010645.1_2	0
cluster15	FYBX02009868.1_2	0
cluster15	FYBX02005348.1	1
cluster15	FYBX02010350.1	1
cluster15	FYBX02009395.1	0
cluster15	FYBX02010754.1_2	0
cluster15	FYBX02010027.1_2	0
cluster15	FYBX02000138.1	0
cluster15	FYBX02010201.1_3	0
cluster15	FYBX02006014.1	0
cluster15	FYBX02009465.1_2	1
cluster15	FYBX02010142.1	1
cluster15	FYBX02000124.1	0
cluster15	FYBX02010634.1	0
cluster15	FYBX02009729.1	1
cluster15	FYBX02010644.1_2	0
cluster15	FYBX02010683.1_4	1
cluster15	FYBX02009831.1	1
cluster15	FYBX02010289.1	1
cluster15	FYBX02010611.1	1
cluster15	FYBX02010828.1	1
cluster15	FYBX02010443.1_1	1
cluster15	FYBX02010095.1	1
cluster15	FYBX02009583.1	0
cluster16	FYBX02009484.1	0
cluster16	FYBX02000147.1	0
cluster16	FYBX02010749.1	1
cluster16	FYBX02010751.1	0
cluster16	FYBX02010750.1	0
cluster16	FYBX02009541.1	1
cluster16	FYBX02010228.1	1
cluster16	FYBX02010315.1	1
cluster16	FYBX02010830.1_1	1
cluster16	FYBX02009483.1	1
cluster16	FYBX02010742.1	1
cluster16	FYBX02010432.1_2	0
cluster16	FYBX02010255.1_1	1
cluster16	FYBX02009593.1	1
cluster16	FYBX02010291.1	1
cluster16	FYBX02010429.1	1
cluster16	FYBX02009391.1	1
cluster16	FYBX02010045.1_1	0
cluster16	FYBX02010404.1	0
cluster16	FYBX02009214.1	0
cluster16	FYBX02010014.1_3	1
cluster16	FYBX02009459.1_1	0
cluster16	FYBX02010605.1	1
cluster16	FYBX02010606.1	1
cluster16	FYBX02010726.1_2	1
cluster16	FYBX02009859.1	0
cluster16	FYBX02009858.1	0
cluster16	FYBX02010593.1	1
cluster16	FYBX02010496.1	1
cluster16	FYBX02009352.1	0
cluster16	FYBX02010641.1	0
cluster16	FYBX02010092.1	1
cluster16	FYBX02010093.1	1
cluster16	FYBX02010178.1	1
cluster16	FYBX02008962.1	1
cluster16	FYBX02009992.1	0
cluster16	FYBX02007325.1	1
cluster16	FYBX02010652.1	0
cluster16	FYBX02010028.1_2	1
cluster16	FYBX02010400.1	1
cluster16	FYBX02009901.1	1
cluster16	FYBX02009964.1	0
cluster16	FYBX02009963.1	0
cluster16	FYBX02009824.1	0
cluster16	FYBX02010835.1	1
cluster16	FYBX02010764.1	1
cluster16	FYBX02010777.1	0
cluster16	FYBX02009808.1	0
cluster16	FYBX02009844.1_1	0
cluster16	FYBX02009851.1_2	1
cluster16	FYBX02010344.1_1	1
cluster16	FYBX02009898.1_1	0
cluster16	FYBX02009674.1	1
cluster16	FYBX02000086.1	1
cluster17	FYBX02010154.1_3	1
cluster17	FYBX02007283.1	0
cluster17	FYBX02009636.1	1
cluster17	FYBX02009601.1_1	1
cluster17	FYBX02010411.1	1
cluster17	FYBX02010596.1	0
cluster17	FYBX02010523.1	0
cluster17	FYBX02010522.1	0
cluster17	FYBX02010813.1_1	1
cluster17	FYBX02009712.1_1	1
cluster17	FYBX02009976.1	1
cluster17	FYBX02008358.1_2	1
cluster17	FYBX02009792.1	0
cluster17	FYBX02010769.1	1
cluster17	FYBX02010497.1	1
cluster17	FYBX02010448.1_1	1
cluster17	FYBX02008301.1	0
cluster17	FYBX02010672.1_2	1
cluster17	FYBX02009939.1	0
cluster17	FYBX02006480.1	1
cluster17	FYBX02010485.1_2	1
cluster17	FYBX02009393.1_1	0
cluster17	FYBX02009856.1	1
cluster17	FYBX02010271.1	0
cluster17	FYBX02009772.1	1
cluster17	FYBX02009457.1	0
cluster17	FYBX02008033.1_2	0
cluster17	FYBX02009696.1	1
cluster17	FYBX02000038.1	0
cluster17	FYBX02009638.1	1
cluster17	FYBX02009956.1_1	0
cluster17	FYBX02010428.1	1
cluster17	FYBX02009839.1	1
cluster17	FYBX02009912.1	1
cluster17	FYBX02009993.1_2	0
cluster17	FYBX02010718.1_4	0
cluster17	FYBX02010257.1_3	0
cluster17	FYBX02009007.1	1
cluster17	FYBX02010845.1	0
cluster17	FYBX02010761.1	0
cluster17	FYBX02010760.1	0
cluster17	FYBX02010154.1_1	0
cluster17	FYBX02010025.1	1
cluster17	FYBX02010026.1	1
cluster17	FYBX02007588.1	1
cluster17	FYBX02010147.1_1	1
cluster17	FYBX02010044.1_2	0
cluster17	FYBX02010207.1	0
cluster17	FYBX02009556.1_1	0
cluster17	FYBX02010267.1	0
cluster17	FYBX02010185.1_2	1
cluster17	FYBX02009991.1	0
cluster17	FYBX02009728.1	0
cluster17	FYBX02009833.1_2	0
cluster17	FYBX02007795.1	1
cluster17	FYBX02009796.1	1
cluster17	FYBX02009726.1_1	0
cluster17	FYBX02010039.1	0
cluster17	FYBX02010038.1	0
cluster17	FYBX02008323.1	1
cluster17	FYBX02010320.1	1
cluster18	FYBX02010272.1	0
cluster18	FYBX02010270.1	0
cluster18	FYBX02010576.1	0
cluster18	FYBX02009663.1_1	0
cluster18	FYBX02010033.1	0
cluster18	FYBX02000166.1_2	0
cluster18	FYBX02010585.1_2	1
cluster18	FYBX02007516.1_1	1
cluster18	FYBX02010260.1	0
cluster18	FYBX02009436.1_1	0
cluster18	FYBX02009503.1	1
cluster18	FYBX02010091.1	0
cluster18	FYBX02009562.1	1
cluster18	FYBX02007063.1	1
cluster18	FYBX02008955.1	1
cluster18	FYBX02010705.1	0
cluster18	FYBX02009661.1	0
cluster18	FYBX02010089.1_2	0
cluster18	FYBX02009894.1	0
cluster18	FYBX02010478.1	0
cluster18	FYBX02010176.1	0
cluster18	FYBX02009908.1_1	1
cluster18	FYBX02010783.1_2	1
cluster18	FYBX02009723.1_1	1
cluster18	FYBX02008972.1	1
cluster18	FYBX02010327.1_3	1
cluster18	FYBX02010629.1_1	1
cluster18	FYBX02010804.1_3	1
cluster18	FYBX02010550.1	0
cluster18	FYBX02010549.1_1	1
cluster18	FYBX02009995.1_2	0
cluster18	FYBX02010781.1	1
cluster18	FYBX02010301.1	0
cluster18	FYBX02010490.1_3	0
cluster18	FYBX02010069.1	1
cluster18	FYBX02009951.1	0
cluster18	FYBX02010571.1_2	0
cluster19	FYBX02009946.1	0
cluster19	FYBX02010355.1	0
cluster19	FYBX02010234.1	0
cluster19	FYBX02010492.1	0
cluster19	FYBX02009526.1	0
cluster19	FYBX02010508.1	0
cluster19	FYBX02009487.1	1
cluster19	FYBX02009470.1	1
cluster19	FYBX02010388.1	0
cluster19	FYBX02009234.1	0
cluster19	FYBX02009842.1_1	0
cluster19	FYBX02007498.1_3	0
cluster19	FYBX02010471.1	1
cluster19	FYBX02010840.1	0
cluster19	FYBX02010839.1	1
cluster19	FYBX02010821.1	1
cluster19	FYBX02010494.1	0
cluster19	FYBX02010386.1	1
cluster19	FYBX02010784.1	1
cluster19	FYBX02009937.1	1
cluster19	FYBX02010016.1	1
cluster19	FYBX02010475.1	0
cluster19	FYBX02010472.1	0
cluster19	FYBX02009889.1	0
cluster19	FYBX02010416.1	1
cluster19	FYBX02010197.1	0
cluster19	FYBX02009945.1	0
cluster19	FYBX02010231.1	1
cluster19	FYBX02010785.1	1
cluster19	FYBX02009815.1_1	0
cluster19	FYBX02010236.1	0
cluster19	FYBX02010117.1	1
cluster19	FYBX02010073.1	0
cluster19	FYBX02010235.1	0
cluster19	FYBX02010426.1	1
cluster19	FYBX02010097.1	1
cluster19	FYBX02009954.1_2	1
cluster19	FYBX02010799.1	0
cluster19	FYBX02010838.1	1
cluster19	FYBX02010819.1	1
cluster19	FYBX02010820.1	1
cluster19	FYBX02010359.1	1
cluster19	FYBX02010341.1	1
cluster19	FYBX02010342.1	1
cluster19	FYBX02009481.1	1
cluster19	FYBX02010561.1	0
cluster19	FYBX02010511.1	1
cluster19	FYBX02010246.1	0
cluster19	FYBX02009634.1_2	0
cluster19	FYBX02010800.1	0
cluster19	FYBX02010556.1	0
cluster19	FYBX02010555.1	0
cluster19	FYBX02010363.1	0
cluster19	FYBX02010072.1_1	1
cluster19	FYBX02010118.1	0
cluster19	FYBX02009926.1	1
cluster19	FYBX02009979.1	1
cluster19	FYBX02010389.1	0
cluster19	FYBX02010560.1	0
cluster19	FYBX02010360.1	1
cluster19	FYBX02007230.1	1
cluster19	FYBX02009863.1	0
cluster19	FYBX02009985.1	0
cluster19	FYBX02009953.1	1
cluster19	FYBX02010536.1	1
cluster19	FYBX02009762.1	1
cluster19	FYBX02010361.1	0
cluster19	FYBX02010358.1	1
cluster19	FYBX02010392.1	1
cluster19	FYBX02010439.1	0
cluster19	FYBX02010323.1_1	1
cluster19	FYBX02010391.1	1
cluster19	FYBX02010390.1	0
cluster19	FYBX02009811.1	1
cluster19	FYBX02010113.1	0
cluster19	FYBX02010022.1	1
cluster19	FYBX02009813.1	0
cluster19	FYBX02009812.1	0
cluster19	FYBX02010393.1	1
cluster19	FYBX02009507.1	0
cluster19	FYBX02009489.1	0
cluster19	FYBX02010474.1	1
cluster19	FYBX02010414.1	0
cluster19	FYBX02010509.1	1
cluster19	FYBX02010119.1	0
cluster19	FYBX02010506.1_2	0

## Sheet: Supplementary Table 9
Supplementary Table 9. All hagfish clusters have similar read coverage from DNA-seq reads.
Cluster ID	Total size (bp)	# Unkown nucleotides (N)	Non-N bases	N's ratio	Masked bases	Unmasked bases	Masked sequence ratio	Peak of read coverage
								MM1 (ERR10906827)	MM2 (ERR10906830)	MM5 (ERR10906839)	MM5 (ERR10906840)
cluster1	220198583	101008776	119189807	0.458717	78122889	41066918	0.655449	4	4	7	8
cluster2	219161383	101064106	118097277	0.46114	80937053	37160224	0.685342	4	4	6	8
cluster3	194365608	86926430	107439178	0.447232	71673477	35765701	0.667107	4	4	7	8
cluster4	188972134	82841029	106131105	0.438377	69282419	36848686	0.6528	4	4	7	9
cluster5	166872431	74597002	92275429	0.44703	61205177	31070252	0.663288	4	4	6	8
cluster6	155629308	70246832	85382476	0.451373	57537556	27844920	0.67388	4	4	7	8
cluster7	150315903	66458710	83857193	0.442127	56210541	27646652	0.670313	4	4	7	8
cluster8	147070645	65871614	81199031	0.447891	54186926	27012105	0.667335	4	4	7	9
cluster9	142413320	62334676	80078644	0.437703	52177831	27900813	0.651582	4	4	7	9
cluster10	142227866	62600469	79627397	0.440142	52522833	27104564	0.659608	4	4	7	8
cluster11	135267023	59640101	75626922	0.440906	49861212	25765710	0.659305	4	4	7	9
cluster12	132019938	58975204	73044734	0.446714	47580302	25464432	0.651386	4	4	7	8
cluster13	113406779	49849910	63556869	0.439567	41992826	21564043	0.660713	4	4	7	9
cluster14	101095933	44504184	56591749	0.440217	37502444	19089305	0.662684	4	4	7	9
cluster15	98152216	44222718	53929498	0.450552	35170874	18758624	0.652164	4	4	8	9
cluster16	94474553	42656768	51817785	0.451516	34543486	17274299	0.666634	4	4	7	9
cluster17	80389028	35332367	45056661	0.439517	30162354	14894307	0.669432	5	5	8	11
cluster18	63299309	26794464	36504845	0.423298	25030705	11474140	0.685682	4	4	7	8
cluster19	31867975	23339557	8528418	0.732383	6289865	2238553	0.737518	3	3	7	7

## Sheet: Supplementary Table 10
Supplementary Table 10. 41 hagfish genes were found at misassembly boundaries and removed from further analyses.
V3.2 Scaffold Accession #	Gene Ensembl ID
FYBX02010089.1	ENSEBUG00000000372
FYBX02007682.1	ENSEBUG00000000779
FYBX02010804.1	ENSEBUG00000000976
FYBX02009422.1	ENSEBUG00000001170
FYBX02010285.1	ENSEBUG00000001680
FYBX02010384.1	ENSEBUG00000001882
FYBX02010794.1	ENSEBUG00000001918
FYBX02010154.1	ENSEBUG00000002075
FYBX02010257.1	ENSEBUG00000002445
FYBX02009160.1	ENSEBUG00000002545
FYBX02010490.1	ENSEBUG00000002592
FYBX02010756.1	ENSEBUG00000002689
FYBX02009949.1	ENSEBUG00000003608
FYBX02000166.1	ENSEBUG00000004275
FYBX02009868.1	ENSEBUG00000004923
FYBX02009389.1	ENSEBUG00000005308
FYBX02010754.1	ENSEBUG00000005412
FYBX02009422.1	ENSEBUG00000005499
FYBX02009732.1	ENSEBUG00000005957
FYBX02009393.1	ENSEBUG00000006717
FYBX02010384.1	ENSEBUG00000007936
FYBX02010624.1	ENSEBUG00000008148
FYBX02009929.1	ENSEBUG00000008372
FYBX02009714.1	ENSEBUG00000008576
FYBX02010709.1	ENSEBUG00000009013
FYBX02010448.1	ENSEBUG00000010146
FYBX02010215.1	ENSEBUG00000010343
FYBX02010009.1	ENSEBUG00000011061
FYBX02010524.1	ENSEBUG00000011342
FYBX02010645.1	ENSEBUG00000012413
FYBX02009581.1	ENSEBUG00000012580
FYBX02009611.1	ENSEBUG00000012780
FYBX02010648.1	ENSEBUG00000013124
FYBX02010564.1	ENSEBUG00000013442
FYBX02009955.1	ENSEBUG00000014319
FYBX02009931.1	ENSEBUG00000014454
FYBX02010306.1	ENSEBUG00000015282
FYBX02010530.1	ENSEBUG00000015570
FYBX02010029.1	ENSEBUG00000016292
FYBX02010045.1	ENSEBUG00000016905
FYBX02010132.1	ENSEBUG00000017400

[truncated: 52 more sheets: Supplementary Table 11, Supplementary Table 12, Supplementary Table 13, Supplementary Table 14, Supplementary Table 15, Supplementary Table 16, Supplementary Table 17, Supplementary Table 18, Supplementary Table 19, Supplementary Table 20, Supplementary Table 21, Supplementary Table 22, Supplementary Table 23, Supplementary Table 24, Supplementary Table 25, Supplementary Table 26, Supplementary Table 27, Supplementary Table 28, Supplementary Table 29, Supplementary Table 30 …]
